# Supplementary material for: Surveying predictors of late-life longitudinal change in daily activity energy expenditure
Source: PLoS One. 2017 Oct 17;12(10):e0186289. doi: 10.1371/journal.pone.0186289 (PMC5645098; doi:10.1371/journal.pone.0186289)
Supplement: S1 Dataset — (CSV) [file pone.0186289.s002.csv]

habcid	y3ces_d10	y4ces_d10	y5ces_d10	y6ces_d10	y8ces_d10	y10ces_d10	y11ces_d10	chdmi	chdmiad	chdmids	chdmidt	chdi	chdad	chdds	chddth	chddthad	chddthds	chddthdt	strokei	strokead	strokedt	strokeds	cvdi	cvdds	cvddt	cvdad	race	gender	site	dob	ces_d_y1calc	p34timei	mtr20sd	v400time	mmmscore_y1calc	tsmarsta	totfat_y2read	totlean_y2read	totmass_y2read	totpf_y2read	bmi_y3calc	ces_d10_y3calc	ces_d_y3calc	y3u20msd	y3r20msd	smk3	y3kpsig	y3kp12mo	y3kp30da
1001	6	6	5	5	5	6	6	0	.a	.a	.a	0	.a	.a	0	.a	.a	.a	0	.a	.a	.a	0	.a	.a	.a	1	Women	1	-13246	10	.m	1.4400001	.m	99	2	22249.436	29997.961	52247.395	42.584774	23.268023	6		1.2903225	1.6806723	0	0	0	0
1041	2	4	8	3				0	.a	.a	.a	0	.a	.a	0	.a	.a	.a	0	.a	.a	.a	0	.a	.a	.a	1	Women	1	-12168	6	.m	1.4	.m	90	1	6466.1011	35008.68	41474.777	15.590441	15.122832	2		1.2376238	1.8034265	1	0	0	0
1046	3	1	0	0	0		0	0	.a	.a	.a	0	.a	.a	0	.a	.a	.a	0	.a	.a	.a	0	.a	.a	.a	1	Men	1	-12938	3	273.13	1.55	273.13	98	1	21747.926	51293.086	73041.016	29.774952	26.672211	3		1.1554015	1.5612803	2	0	0	0
1078	3	1	0	5	3.75	2	4	0	.a	.a	.a	0	.a	.a	0	.a	.a	.a	0	.a	.a	.a	0	.a	.a	.a	1	Women	1	-13509	6.3157897	262.14999	1.63	262.14999	94	2	28908.758	42557.492	71466.25	40.450924	23.549463	3		1.3504388	1.5923567	0	0	0	0
1084	6	4	4	4	5	4	2	0	.a	.a	.a	0	.a	.a	0	.a	.a	.a	0	.a	.a	.a	0	.a	.a	.a	1	Women	1	-13386	6	176.38	1.46	.m	99	3	22660.1	42673.348	65333.449	34.683765	24.737017	6		1.2547052	1.6528926	0	0	0	0
1088	2	2						0	.a	.a	.a	0	.a	.a	0	.a	.a	.a	0	.a	.a	.a	0	.a	.a	.a	1	Men	1	-12478	10	259.72	1.66	259.72	91	1	18555.842	66603.641	85159.484	21.789518	25.405672	2		1.3037809	1.7346054	2	0	0	0
1093	6.6666665	1	7	5	7	10	3	0	.a	.a	.a	2	1	1533	0	.a	.a	.a	0	.a	.a	.a	2	1533	17-Aug-01	1	1	Women	1	-12849	5	354.10001	1.11	354.10001	95	1	18599.207	35782.785	54381.992	34.201042	21.652613	6		0.95831335	1.172333	0	1	1	1
1110	1	0	0	2	0	5	0	0	.a	.a	.a	0	.a	.a	0	.a	.a	.a	0	.a	.a	.a	0	.a	.a	.a	1	Women	1	-12010	2	282.19	1.71	282.19	99	1	22729.658	34594.133	57323.793	39.651352	23.75593	1		1.4064697	1.7301039	0	0	0	0
1111	3	1	5	3	1	3	0	0	.a	.a	.a	0	.a	.a	0	.a	.a	.a	0	.a	.a	.a	0	.a	.a	.a	1	Men	1	-14159	2	258.92999	1.48	258.92999	95	1	22816.912	50940.664	73757.578	30.935007	24.936127	3		1.3917885	1.8181819	2	1	1	0
1120	9	6	4	11	4	6	11	0	.a	.a	.a	0	.a	.a	0	.a	.a	.a	0	.a	.a	.a	0	.a	.a	.a	2	Men	1	-12622	6	323.12	1.17	323.12	70	2	15977.373	57507.129	73484.508	21.742506	24.480465	9		1.2070006	1.4285715	2	0	0	0
1121	7	5	6	8		4	1	0	.a	.a	.a	0	.a	.a	0	.a	.a	.a	0	.a	.a	.a	0	.a	.a	.a	2	Women	1	-14650	3.3333333	366.09	1.3099999	366.09	85	1	15142.47	36555.016	51697.488	29.290535	18.594378	7		0.91827363	1.2928249	0	1	1	1
1124	3	6	3	4	1	4	6	0	.a	.a	.a	0	.a	.a	0	.a	.a	.a	0	.a	.a	.a	0	.a	.a	.a	2	Men	1	-14087	3	251.53	1.55	251.53	94	1	27731.82	55465.746	83197.57	33.332489	25.185184	3		1.1248593	1.6583748	0	0	0	0
1139	5	14	8	12		8		0	.a	.a	.a	0	.a	.a	0	.a	.a	.a	2	1	27-Jan-07	3511	2	3511	27-Jan-07	1	1	Women	1	-14849	19	475.10001	0.99000001	475.10001	79	2	18257.307	35200.844	53458.148	34.152523	20.391436	5		1.0735373	1.2961763	0	0	0	0
1142	3	0	0	0	4	4	0	1	.a	.a	.a	1	.a	.a	0	.a	.a	.a	0	.a	.a	.a	1	.a	.a	.a	1	Men	1	-13120	3	245.82001	1.54	.m	94	1	14121.47	54698.121	68819.586	20.519548	24.897636	3		1.059322	11.904762	0	1	1	1
1153	5	0	1	4	4	11	6	0	.a	.a	.a	0	.a	.a	0	.a	.a	.a	0	.a	.a	.a	0	.a	.a	.a	1	Women	1	-13370	2	271.31	1.89	271.31	96	1	22478.391	42691.168	65169.559	34.492161	21.421869	5		1.369863	1.8298261	0	0	0	0
1161	1	6	2	3	5	10	7	0	.a	.a	.a	0	.a	.a	0	.a	.a	.a	0	.a	.a	.a	0	.a	.a	.a	2	Women	1	-12434	5	302.75	1.26	302.75	80	3	34229.027	49453.738	83682.766	40.903316	29.656206		1			.a	0	0	0
1204	0	0	0	0	1	3	0	1	.a	.a	.a	1	.a	.a	0	.a	.a	.a	0	.a	.a	.a	1	.a	.a	.a	2	Men	1	-13201	4	333.13	1.22	333.13	86	1	7831.7295	42119.422	49951.152	15.678777	15.890175	0		1.2674271	1.6246954	2	0	0	0
1205	5	6	9	12				1	.a	.a	.a	3	1	201	0	.a	.a	.a	0	.a	.a	.a	3	201	31-Jan-98	1	2	Men	1	-12705	20	.m	.m	.m	91	1	28808.586	61327.262	90135.844	31.961298	25.103054	5		0.90171325	1.5686275	2	0	0	0
1227	0	5	0	0	1	4	3	0	.a	.a	.a	2	1	1936	0	.a	.a	.a	0	.a	.a	.a	2	1936	8-Nov-02	1	2	Men	1	-14323	11	368	1.11	368	95	1	17055.826	56708.301	73764.125	23.122114	23.465851	0		0.99255586	1.2445551	2	0	0	0
1249	0	5	4	4	1		4	0	.a	.a	.a	2	1	3283	0	.a	.a	.a	2	1	18-Jun-08	3981	2	3283	21-Jul-06	1	2	Women	1	-12755	.m	348.35001	1.24	348.35001	93	3	26610.15	.t	.t	.t	23.837883	0		1.1129661	1.2804097	2	1	1	1
1254	3	6.6666665	3	3	3			0	.a	.a	.a	0	.a	.a	0	.a	.a	.a	0	.a	.a	.a	0	.a	.a	.a	2	Men	1	-13569	3	291.64999	1.3200001	291.64999	85	1	13037.912	53399.859	66437.773	19.624249	22.762869		3			.a	0	0	0
1256	4	5	8	5	3	7	1.1111112	1	.a	.a	.a	1	.a	.a	0	.a	.a	.a	1	.a	.a	.a	1	.a	.a	.a	2	Men	1	-13163	6.3157897	269.42999	1.52	269.42999	85	1	18640.266	56805.293	75445.563	24.706909	25.320374	4		1.3089005	1.4880953	0	0	0	0
1261	3	2	2	3	6	3	4	3	1	62	30-Sep-97	3	1	62	0	.a	.a	.a	0	.a	.a	.a	3	62	30-Sep-97	1	1	Men	1	-11869	0	250.84	1.47	250.84	92	1	27180.848	66080.508	93261.352	29.144814	28.815432	3		1.2239902	2.0855057	2	1	1	1
1264	11	16						0	.a	.a	.a	0	.a	.a	0	.a	.a	.a	0	.a	.a	.a	0	.a	.a	.a	2	Women	1	-14139	5	352.5	1.3099999	352.5	86	2	31675.752	49466.129	81141.883	39.037487	29.071795	11		1.0940919	1.1204482	0	0	0	0
1270	0	1	4	0	0	1.1111112	4	0	.a	.a	.a	2	1	450	0	.a	.a	.a	0	.a	.a	.a	2	450	28-Oct-98	1	1	Women	1	-12119	1	344.81	1.1900001	344.81	97	2	41486.527	50017.559	91504.086	45.338444	30.012333	0		1.082837	1.6194332	2	0	0	0
1300	6	2	6	9	12			0	.a	.a	.a	0	.a	.a	0	.a	.a	.a	2	1	5-Jun-06	3216	2	3216	5-Jun-06	1	1	Women	1	-12639	23	320.31	1.46	320.31	97	1	21005.957	39307.859	60313.813	34.82777	22.249184	6		1.1204482	1.6625104	0	0	0	0
1309	2	10	0	5				1	.a	.a	.a	1	.a	.a	0	.a	.a	.a	1	.a	.a	.a	1	.a	.a	.a	1	Men	1	-12520	2	.a	.m	.m	78	1	24818.209	55912.016	80730.227	30.742151	26.037773		2			.a	0	0	0
1330	13	5	7	6	5	3	1	0	.a	.a	.a	0	.a	.a	0	.a	.a	.a	0	.a	.a	.a	0	.a	.a	.a	2	Women	1	-12189	3	358.09	1.2	358.09	84	2	22507.355	37814.699	60322.059	37.311985	25.193401	13		1.1655011	1.5564202	0	1	0	1
1334	2	3	3	1	0	0	0	0	.a	.a	.a	0	.a	.a	0	.a	.a	.a	0	.a	.a	.a	0	.a	.a	.a	2	Women	1	-14968	0	.a	.m	.m	87	2	40561.176	45135.109	85696.281	47.33131	34.197777	2		1.0045203	1.1331445	2	0	0	0
1336	11	10	8	11	8	11	16	0	.a	.a	.a	0	.a	.a	0	.a	.a	.a	0	.a	.a	.a	0	.a	.a	.a	2	Men	1	-14098	6	291.97	1.4	291.97	88	1	24236.982	66548.477	90785.461	26.696985	30.034706	11		0.97276264	1.4880953	0	1	1	1
1347	3	0	7	13	9			1	.a	.a	.a	1	.a	.a	0	.a	.a	.a	0	.a	.a	.a	1	.a	.a	.a	1	Men	1	-14182	3	318.59	1.3	318.59	92	1	33103.469	54905.836	88009.305	37.613602	27.745483	3		1.0422095	1.4074595	2	1	1	0
1354	5	4	11	9	3	7	8	0	.a	.a	.a	2	1	3339	0	.a	.a	.a	1	.a	.a	.a	3	3339	20-Oct-06	1	1	Women	1	-13280	4	332.97	1.3	332.97	93	2	26768.51	38203.48	64971.988	41.200077	26.286457	5		1.1527377	1.4545455	2	0	0	0
1361	2	5	7	2	5	2	1	0	.a	.a	.a	0	.a	.a	0	.a	.a	.a	0	.a	.a	.a	0	.a	.a	.a	1	Women	1	-12124	3	263	1.64	263	96	1	24491.162	39578.25	64069.414	38.225983	23.391022	2		1.4925373	1.980198	0	0	0	0
1387	9	6	15	9	3	3	3	0	.a	.a	.a	0	.a	.a	0	.a	.a	.a	0	.a	.a	.a	0	.a	.a	.a	2	Women	1	-12530	11	341.5	1.04	341.5	78	2	27716.488	42900.742	70617.227	39.248901	27.987488	9		1.28783	1.4705882	0	1	1	1
1392								2	1	2341	7-Feb-04	2	1	2341	0	.a	.a	.a	2	1	6-Jun-99	634	2	634	6-Jun-99	1	2	Women	1	-11746	1	.a	.m	.m	85	3	17640.744	48907.531	66548.273	26.50819						.a
1397	13	2	4	6	1			1	.a	.a	.a	3	1	2932	1	1	2932	20-Sep-05	1	.a	.a	.a	3	2932	20-Sep-05	1	1	Women	1	-14477	6	.m	.m	.m	90	1	17886.176	39532.652	57418.828	31.150368	19.971823	13		0.98328418	1.6326531	0	0	0	0
1398	2	1	3	1	1	3	3	0	.a	.a	.a	0	.a	.a	0	.a	.a	.a	0	.a	.a	.a	0	.a	.a	.a	2	Men	1	-11801	1	280.97	1.6900001	280.97	94	1	28296.387	60194	88490.391	31.976793	29.187027	2		1.3468014	1.7021277	0	0	0	0
1415	6	1	3	3				0	.a	.a	.a	0	.a	.a	0	.a	.a	.a	0	.a	.a	.a	0	.a	.a	.a	1	Men	1	-11753	3	280.35001	1.55	280.35001	83	1	23412.918	54759.004	78171.922	29.950546	25.753307	6		1.2121212	1.7985611	0	1	0	1
1420	5	6	5	7	5	6	6	0	.a	.a	.a	0	.a	.a	0	.a	.a	.a	1	.a	.a	.a	1	.a	.a	.a	1	Women	1	-11701	6	263.97	1.4299999	263.97	97	1	35518.422	45844.012	81362.43	43.654572	27.695326	5		1.1185682	1.607717	2	0	0	0
1428	3	4	0	5	7	2	0	1	.a	.a	.a	3	1	305	0	.a	.a	.a	0	.a	.a	.a	3	305	20-Jul-98	1	1	Men	1	-11760	0	350.07001	1.3099999	350.07001	89	0	26068.861	56441.668	82510.531	31.594587	29.916115	3		1.3114754	1.6366612	2	1	1	1
1447	6	9	0	0	1	1	4	1	.a	.a	.a	3	1	2681	0	.a	.a	.a	0	.a	.a	.a	3	2681	25-Jan-05	1	2	Women	1	-11800	8.8888893	.a	.m	.m	83	4	33993.633	46736.348	80729.984	42.107819	31.090286	6		0.95648015	1.4641289	2	0	0	0
1448	3	.a	3					0	.a	.a	.a	2	2	3174	2	2	3174	3-Jun-06	0	.a	.a	.a	2	3174	3-Jun-06	2	1	Men	1	-13171	3.1578948	246.67999	1.6	246.67999	92	1	14538.695	49880.93	64419.625	22.568737	18.404163	3		1.1574074	1.9212296	1	0	0	0
1450	3	2	5	4	7			0	.a	.a	.a	0	.a	.a	0	.a	.a	.a	0	.a	.a	.a	0	.a	.a	.a	2	Men	1	-11865	5	360.14999	1.3	360.14999	97	3	36227.234	71350.641	107577.88	33.675358	30.540798	3		1.1918951	1.6246954	2	0	0	0
1468	8	3	1	1	0	4	0	0	.a	.a	.a	0	.a	.a	0	.a	.a	.a	0	.a	.a	.a	0	.a	.a	.a	1	Women	1	-15423	3	314.82001	1.4	314.82001	92	2	19563.535	32481.684	52045.219	37.589497	23.034266	8		1.4005603	1.6666666	0	0	0	0
1469	6	6	9	8	6	7	8	0	.a	.a	.a	0	.a	.a	0	.a	.a	.a	0	.a	.a	.a	0	.a	.a	.a	2	Women	1	-11689	9	324.92999	1.36	324.92999	95	1	33071.289	38312.203	71383.492	46.329041	29.699919	6		1.1204482	1.5810276	2	0	0	0
1479	5	2	2					0	.a	.a	.a	2	2	2753	2	2	2753	29-Apr-05	0	.a	.a	.a	2	2753	29-Apr-05	2	2	Women	1	-12549	8	386.37	1.25	386.37	84	2	35821.457	49024.207	84845.664	42.219551	33.388477	5		1.0240655	1.2626263	0	0	0	0
1482	5	8	9	8	12		8	0	.a	.a	.a	0	.a	.a	0	.a	.a	.a	0	.a	.a	.a	0	.a	.a	.a	2	Women	1	-11624	9	411.47	1.05	411.47	79	2	66290.023	59417.809	125707.83	52.73341	40.88121	5		0.92635477	1.0976949	0	1	1	1
1497	5	8	3	7	6	6	2	0	.a	.a	.a	0	.a	.a	0	.a	.a	.a	0	.a	.a	.a	0	.a	.a	.a	2	Women	1	-12859	6	408.38	1.26	408.38	89	2	42312.914	49594.719	91907.633	46.038521	40.098995	5		0.93852651	1.2746973	2	1	0	1
1514	1	5	4	3	4	3	5	0	.a	.a	.a	2	1	475	0	.a	.a	.a	3	2	1-Feb-02	1562	3	475	10-Feb-99	1	1	Women	1	-12312	2	333.09	1.6799999	333.09	95	1	30912.445	44353.559	75266.008	41.070927	31.191269	1		1.0995052	1.5384616	2	1	1	1
1517	0	3	0	0	0	0	0	0	.a	.a	.a	0	.a	.a	0	.a	.a	.a	0	.a	.a	.a	0	.a	.a	.a	1	Women	1	-12657	2	320.75	1.33	320.75	98	0	31214.654	36222.391	67437.047	46.287102	28.528166	0		1.3413817	1.8331805	0	0	0	0
1530	1	0	1	1	4	1		0	.a	.a	.a	0	.a	.a	0	.a	.a	.a	2	1	22-Sep-07	3617	2	3617	22-Sep-07	1	1	Women	1	-14588	2	117.01	1.24	.m	96	1	23497.023	34271.105	57768.129	40.674717	26.167814	1		1.0240655	1.5128593	0	0	0	0
1531	0	0	3	3	1	0	1	2	1	3615	20-Sep-07	2	1	2322	0	.a	.a	.a	0	.a	.a	.a	2	2322	6-Mar-04	1	1	Men	1	-14727	3	227.92999	1.8099999	227.92999	94	1	16022.729	61647.645	77670.375	20.629139	24.829296	0		1.5060241	2.2050717	0	0	0	0
1533	7	2	3	5				0	.a	.a	.a	2	1	1462	0	.a	.a	.a	2	1	6-Mar-02	1591	2	1462	28-Oct-01	1	2	Women	1	-12624	2	.a	.m	.m	86	2	14452.922	42828.219	57281.141	25.231554	19.687235	7		0.88378257	1.1806376	0	0	0	0
1535	2	0	0	0	0	3	0	0	.a	.a	.a	2	1	360	0	.a	.a	.a	0	.a	.a	.a	2	360	23-Oct-98	1	1	Men	1	-11978	1	342.75	1.26	342.75	89	1	24197.563	53685.539	77883.102	31.069078	24.900835	2		1.1037527	1.4914243	2	0	0	0
1543	2	3	10	1	2	2		0	.a	.a	.a	0	.a	.a	0	.a	.a	.a	2	1	3-Mar-08	3778	2	3778	3-Mar-08	1	1	Women	1	-11850	9	301.92999	1.49	301.92999	97	1	23612.051	34707.059	58319.109	40.487675	25.119629	2		1.3850416	1.6877637	0	0	0	0
1561	1	4	4	3	5	4		0	.a	.a	.a	2	1	526	0	.a	.a	.a	0	.a	.a	.a	2	526	13-Apr-99	1	1	Men	1	-14687	0	259	1.77	259	97	1	16577.418	53551.707	70129.125	23.63842	23.268192	1		1.2376238	1.9323672	0	1	0	0
1567	0	1	0	2	1	1	1	0	.a	.a	.a	0	.a	.a	0	.a	.a	.a	0	.a	.a	.a	0	.a	.a	.a	1	Men	1	-13240	3	267.44	1.9400001	267.44	99	1	15738.312	49818.664	65556.977	24.007072	23.004953	0		1.257071	2.1691973	0	0	0	0
1574	2	3	13	21			4	0	.a	.a	.a	0	.a	.a	0	.a	.a	.a	0	.a	.a	.a	0	.a	.a	.a	2	Men	1	-14989	2	328.28	1.09	328.28	72	1	22515.59	61110.18	83625.766	26.924225	28.519632	2		1.082837	1.320132	0	0	0	0
1589	13	9	15	8	12	17	4	0	.a	.a	.a	0	.a	.a	0	.a	.a	.a	0	.a	.a	.a	0	.a	.a	.a	2	Women	1	-11859	5	.a	.m	.m	79	2	16640.273	43833.625	60473.898	27.516455	20.665491	13		0.83752096	1.0632643	0	0	0	0
1596	16	15	13	13	21			0	.a	.a	.a	0	.a	.a	0	.a	.a	.a	0	.a	.a	.a	0	.a	.a	.a	2	Women	1	-13318	12	289.62	1.3099999	289.62	92	2	19727.033	38257.73	57984.766	34.021061	24.569151	16		1.0272213	1.4224751	2	0	0	0
1604	9	12	10	8				1	.a	.a	.a	3	1	1854	0	.a	.a	.a	0	.a	.a	.a	3	1854	4-Nov-02	1	1	Men	1	-12708	6	268.19	1.5599999	268.19	98	0	20671.461	59993.68	80665.141	25.626265	24.687401	9		1.2961763	1.607717	0	0	0	0
1614	0	2	3	5	4			0	.a	.a	.a	0	.a	.a	0	.a	.a	.a	2	1	29-Jan-08	3764	2	3764	29-Jan-08	1	1	Women	1	-15118	0	392.14999	1.3	392.14999	98	1	24850.189	37887.637	62737.828	39.609581	23.538239	0		1.0162601	1.2033694	2	0	0	0
1624	4	4	8	4	1	7	5	0	.a	.a	.a	0	.a	.a	0	.a	.a	.a	0	.a	.a	.a	0	.a	.a	.a	1	Women	1	-12080	.m	327.06	1.3200001	327.06	97	1	20187.367	37641.48	57828.844	34.908817	21.627497	4		1.146789	1.8450185	2	0	0	0
1631	1	1	4	0	3	2	4	0	.a	.a	.a	0	.a	.a	0	.a	.a	.a	0	.a	.a	.a	0	.a	.a	.a	1	Women	1	-12303	0	262.75	1.6	262.75	99	1	11719.945	36528.539	48248.484	24.290804	18.267952	1		1.330672	1.6420361	0	0	0	0
1636	7	18	5	8	3	4	13	1	.a	.a	.a	1	.a	.a	0	.a	.a	.a	0	.a	.a	.a	1	.a	.a	.a	2	Women	1	-12413	10	378	1.13	378	79	2	28990.859	39180.738	68171.594	42.526302	25.665518	7		0.85800087	0.82474226	0	0	0	0
1645	4	3	3	10	3	6	4	1	.a	.a	.a	3	1	1713	0	.a	.a	.a	0	.a	.a	.a	3	1713	17-Jul-02	1	1	Men	1	-12724	1	.a	.m	.m	94	1	29493.162	67353.516	96846.68	30.453459	28.306028	4		1.0643959	1.9047619	2	0	0	0
1667	3	0	2	1	5	8		0	.a	.a	.a	0	.a	.a	0	.a	.a	.a	0	.a	.a	.a	0	.a	.a	.a	1	Men	1	-14626	1	297.41	1.54	297.41	93	1	19890.037	54882.676	74772.711	26.600662	24.022299	3		1.2399256	1.6806723	2	0	0	0
1673	7	4	10	7	3	7	24	0	.a	.a	.a	0	.a	.a	0	.a	.a	.a	0	.a	.a	.a	0	.a	.a	.a	1	Women	1	-11899	10	364.25	1.21	364.25	96	2	33210.008	45616.012	78826.023	42.130768	27.457233	7		0.90009004	1.1764706	0	1	1	1
1676	3	3	4	6				0	.a	.a	.a	0	.a	.a	0	.a	.a	.a	0	.a	.a	.a	0	.a	.a	.a	2	Women	1	-12396	0	359.32001	1.22	359.32001	80	1	18870.867	38245.414	57116.281	33.039383	21.614086	3		1.0559663	1.3736264	0	0	0	0
1682	8	6	5	4	7	11	9	0	.a	.a	.a	2	1	3934	0	.a	.a	.a	0	.a	.a	.a	2	3934	25-Aug-08	1	1	Women	1	-14440	2	317.78	1.24	317.78	97	0	28151.91	45591.488	73743.398	38.175499	25.278194	8		1.1389521	1.3477089	0	0	0	0
1700	14	6	10	10				0	.a	.a	.a	0	.a	.a	0	.a	.a	.a	0	.a	.a	.a	0	.a	.a	.a	2	Men	1	-11986	7	.a	.m	.m	56	2	13078.488	48238.746	61317.234	21.32922	23.453037	14		1.1594203	1.2554928	2	1	1	1
1704	1.1111112							0	.a	.a	.a	2	2	1534	2	2	1534	1-Feb-02	0	.a	.a	.a	2	1534	1-Feb-02	2	1	Men	1	-15367	3	295.14999	1.55	295.14999	89	1	34300.523	65989.539	100290.06	34.201317	33.880802	1.1111112		1.3614703	1.3614703	0	0	0	0
1705	1	2	1	3	0	0	0	0	.a	.a	.a	0	.a	.a	0	.a	.a	.a	0	.a	.a	.a	0	.a	.a	.a	1	Women	1	-15089	0	314.5	1.74	314.5	94	1	24085.301	36823.961	60909.262	39.542919	22.434826	1		1.2771392	1.8779342	0	0	0	0
1707	0	0	0	0	2	1	1	0	.a	.a	.a	0	.a	.a	0	.a	.a	.a	0	.a	.a	.a	0	.a	.a	.a	1	Women	1	-12543	1	282.81	1.59	282.81	100	1	27109.408	41095.445	68204.852	39.74704	25.596609	0		1.3850416	1.8348624	2	0	0	0
1715	1	2	3	4	2	3	1	0	.a	.a	.a	0	.a	.a	0	.a	.a	.a	0	.a	.a	.a	0	.a	.a	.a	1	Men	1	-13127	2	270.07001	1.51	270.07001	94	1	23691.691	56240	79931.695	29.639921	27.856916	1		1.2722646	1.9102197	2	0	0	0
1729	1	6	6	4				1	.a	.a	.a	3	1	1812	0	.a	.a	.a	3	1	13-Jul-06	3152	3	1812	11-Nov-02	1	1	Women	1	-14966	7	383.70001	1.26	383.70001	96	0	17117.068	42787.059	59904.125	28.574106	22.145208	1		0.95785439	1.5576324	0	0	0	0
1741	2		5	6	5	4	3	1	.a	.a	.a	1	.a	.a	0	.a	.a	.a	0	.a	.a	.a	1	.a	.a	.a	2	Women	1	-13030	11	348.12	1.3200001	348.12	95	3	20753.455	46496.117	67249.57	30.860352	26.026726	2		1.150748	1.6977929	0	0	0	0
1745	0	0	0	0				2	1	1968	23-Apr-03	2	1	1968	0	.a	.a	.a	0	.a	.a	.a	2	1968	23-Apr-03	1	1	Women	1	-13251	3	350.13	1.4299999	350.13	93	3	21615.006	.t	.t	.t	23.959909	0		1.3114754	1.5420201	0	0	0	0
1746	0	8	7	10	0	6	7	0	.a	.a	.a	0	.a	.a	0	.a	.a	.a	2	1	30-Mar-09	4136	2	4136	30-Mar-09	1	2	Men	1	-11686	1	373.44	1.17	373.44	92	3	32082.355	67427.125	99509.477	32.240501	35.534821	0		1.1068069	1.5232292	2	0	0	0
1751	9	9	6	5	6	7	10	0	.a	.a	.a	0	.a	.a	0	.a	.a	.a	0	.a	.a	.a	0	.a	.a	.a	2	Women	1	-14027	2.1052632	346.94	1.33	346.94	93	2	35381.004	46697.344	82078.344	43.10638	29.778666	9		1.1037527	1.5649452	1	1	1	1
1767	2	0	0	0	0	0	0	0	.a	.a	.a	0	.a	.a	0	.a	.a	.a	0	.a	.a	.a	0	.a	.a	.a	1	Men	1	-12257	0	276.97	1.55	276.97	98	1	19919.393	52630.57	72549.961	27.456102	24.08696	2		1.3227513	1.6920474	0	1	1	0
1787	2	0	6	5	5	5	0	0	.a	.a	.a	0	.a	.a	0	.a	.a	.a	0	.a	.a	.a	0	.a	.a	.a	2	Men	1	-11603	6	312.31	1.47	312.31	91	1	18368.389	65610	83978.391	21.872757	29.472824	2		1.3089005	1.8552876	2	0	0	0
1789	4	2	3	2	4	5	6	0	.a	.a	.a	0	.a	.a	0	.a	.a	.a	0	.a	.a	.a	0	.a	.a	.a	2	Women	1	-13334	1	242.5	1.58	.m	93	1	31735.824	47687.051	79422.875	39.958042	26.851212	4		1.0542963	1.397624	0	0	0	0
1793	14	22	15	12				0	.a	.a	.a	0	.a	.a	0	.a	.a	.a	0	.a	.a	.a	0	.a	.a	.a	1	Women	1	-13671	18	356.75	1.46	356.75	96	0	32204.008	35271.688	67475.695	47.726826	27.400543	14		1.1428572	1.5140046	0	1	1	0
1794	4	6	5	5	3	3		0	.a	.a	.a	2	2	4390	2	2	4390	25-Dec-09	3	1	7-Aug-07	3519	3	3519	7-Aug-07	1	1	Women	1	-12922	1	450.25	0.91000003	450.25	94	2	20567.406	36294.703	56862.109	36.17067	23.635733	4		0.8768084	1.0683761	1	0	0	0
1801	1	2	5	3.3333333	6	4	4	0	.a	.a	.a	0	.a	.a	0	.a	.a	.a	0	.a	.a	.a	0	.a	.a	.a	2	Women	1	-11855	8	308.69	1.35	308.69	95	1	23691.982	40338.898	64030.879	37.00087	27.171938	1		1.3413817	1.4749262	0	0	0	0
1803	4	11	7	7	5			0	.a	.a	.a	0	.a	.a	0	.a	.a	.a	0	.a	.a	.a	0	.a	.a	.a	2	Men	1	-12938	6	358.85001	1.11	358.85001	74	1	19205.607	67016.453	86222.063	22.274586	27.051651	4		1.0438414	1.2578616	0	0	0	0
1809	12	4	3	11	1			3	1	1557	11-Apr-02	3	1	1557	1	1	2642	31-Mar-05	1	.a	.a	.a	3	1557	11-Apr-02	1	2	Men	1	-14540	3	.a	.m	.m	60	0	26072.607	58316.727	84389.336	30.895618	29.725262	12		1.0405828	1.4316392	2	0	0	0
1810	6	3	14	10	1	11	4	0	.a	.a	.a	0	.a	.a	0	.a	.a	.a	0	.a	.a	.a	0	.a	.a	.a	2	Men	1	-12315	11	549.19	0.88	549.19	82	0	21675.52	60186.164	81861.688	26.478222	25.86095	6		0.8445946	1.2953368	0	0	0	0
1833	7	8	5	9	9	7	4	0	.a	.a	.a	0	.a	.a	0	.a	.a	.a	0	.a	.a	.a	0	.a	.a	.a	1	Women	1	-13968	8	412.91	1.08	412.91	94	1	38501.84	43295.074	81796.914	47.070042	32.371861	7		0.9799118	1.3422819	2	1	1	1
1853	14	9	4	14	9	6		0	.a	.a	.a	2	2	4183	2	2	4183	28-Jun-09	0	.a	.a	.a	2	4183	28-Jun-09	2	1	Women	1	-15147	7	343.16	1.22	343.16	96	2	19411.594	36486.598	55898.191	34.726696	25.308947	14		1.1961722	1.25	0		1	0
1856	1	5	7	8	11	7	5	1	.a	.a	.a	1	.a	.a	0	.a	.a	.a	1	.a	.a	.a	1	.a	.a	.a	1	Women	1	-12220	1.0526316	346	1.22	346	98	3	24372.982	40963.98	65336.965	37.303513	22.749624	1		1.1813349	1.4124293	2	1	1	1
1857	4	1	2	3	4	7	4	0	.a	.a	.a	0	.a	.a	0	.a	.a	.a	0	.a	.a	.a	0	.a	.a	.a	1	Men	1	-12452	5	347.91	1.47	347.91	95	0	30917.373	63604.938	94522.313	32.709072	23.021725	4		1.2650222	1.8083183	0	0	0	0
1876	3	0						0	.a	.a	.a	0	.a	.a	0	.a	.a	.a	0	.a	.a	.a	0	.a	.a	.a	1	Women	1	-13452	4	366.75	1.33	366.75	86	1	19213.039	34545.527	53758.566	35.739494	22.016668	3		1.2187691	1.5686275	1	0	0	0
1887	3							0	.a	.a	.a	0	.a	.a	0	.a	.a	.a	0	.a	.a	.a	0	.a	.a	.a	1	Men	1	-13127	6.25	345.34	1.4	345.34	86	1	42720.586	60604.73	103325.31	41.345711	33.744507	3		1.0373445	1.3089005	2	1	0	1
1888	15	6	7	8	6	6	6	0	.a	.a	.a	0	.a	.a	0	.a	.a	.a	0	.a	.a	.a	0	.a	.a	.a	2	Men	1	-11925	2.1052632	364.06	1.15	364.06	86	1	20854.256	65621.633	86475.891	24.115688	29.45406	15		1.0976949	1.4064697	1	0	0	0
1894	0	0		7				0	.a	.a	.a	0	.a	.a	0	.a	.a	.a	2	1	26-Jun-01	1251	2	1251	26-Jun-01	1	2	Men	1	-11804	0	351.47	1.38	351.47	99	1	18218.807	53305.398	71524.203	25.472223	22.252756	0		1.0666667	1.4641289	2	0	0	0
1904	2	5	1	1.1111112				0	.a	.a	.a	0	.a	.a	0	.a	.a	.a	0	.a	.a	.a	0	.a	.a	.a	1	Women	1	-12088	3	295.22	1.84	295.22	95	2	24261.438	41933.777	66195.219	36.651348	25.552771	2		1.4347203	1.7777778	0	0	0	0
1939	3	3						0	.a	.a	.a	2	2	1231	2	2	1231	14-Jun-01	0	.a	.a	.a	2	1231	14-Jun-01	2	2	Men	1	-13870	3	.a	.m	.m	85	1	13752.48	51678.289	65430.77	21.01837	23.531708	3		1.0030091	1.4224751	2	0	0	0
1942	1	9	2					0	.a	.a	.a	0	.a	.a	0	.a	.a	.a	3	1	20-Jan-02	1451	3	1451	20-Jan-02	1	2	Women	1	-13262	2	512.12	0.91000003	512.12	89	2	35737.949	44424.41	80162.359	44.581959	30.51169	1		0.71658903	0.88495576	2	0	0	0
1949	0	.a	1	1	0		0	0	.a	.a	.a	0	.a	.a	0	.a	.a	.a	0	.a	.a	.a	0	.a	.a	.a	1	Women	1	-14092	2	320.69	1.25	320.69	94	2	28574.313	42601.77	71176.078	40.14595	26.078972	0		1.1682243	1.4981273	2	0	0	0
1963	3	3	2	2	4	3	1	1	.a	.a	.a	1	.a	.a	0	.a	.a	.a	0	.a	.a	.a	1	.a	.a	.a	1	Men	1	-11981	0	274.16	1.58	274.16	98	1	40541.742	67433.445	107975.19	37.547276	32.813408	3		1.1940298	1.6570008	2	1	0	0
1967	3	3	1	7	0			0	.a	.a	.a	0	.a	.a	0	.a	.a	.a	0	.a	.a	.a	0	.a	.a	.a	1	Women	1	-13664	1	283.57001	1.5599999	283.57001	84	1	23575.348	38908.672	62484.02	37.730202	23.080736	3		1.2430081	1.5267175	0	0	0	0
1968	0	0	2	0	2	5	3.3333333	2	1	3031	24-May-06	2	1	3031	0	.a	.a	.a	0	.a	.a	.a	2	3031	24-May-06	1	1	Men	1	-14363	0	276.14999	1.71	276.14999	91	1	24722.104	50306.426	75028.531	32.950272	25.857367	0		1.1173184	1.6460905	0	0	0	0
1980	4	4	8	7	5	9	7	0	.a	.a	.a	0	.a	.a	0	.a	.a	.a	1	.a	.a	.a	1	.a	.a	.a	2	Women	1	-13812	7	.a	.m	.m	82	3	22212.045	41635.402	63847.449	34.789246	25.988127	4		1.1312218	1.5313935	2	1	1	1
1983	0	0	2	2				0	.a	.a	.a	2	2	3202	2	2	3202	13-Nov-06	2	1	9-May-04	2284	2	2284	9-May-04	1	2	Men	1	-14782	5	357.26999	1.26	357.26999	97	1	18815.475	.t	.t	.t	26.274	0		1.1918951	1.8181819	2	1	0	0
1987	4	2	2	5	12			1	.a	.a	.a	1	.a	.a	0	.a	.a	.a	0	.a	.a	.a	1	.a	.a	.a	2	Women	1	-14669	6	.a	.m	.m	88	2	24516.223	48670.66	73186.883	33.498112	26.073755	4		1.017294	1.5797788	0	0	0	0
1993	0	0	1	0	0	0	0	1	.a	.a	.a	1	.a	.a	0	.a	.a	.a	0	.a	.a	.a	1	.a	.a	.a	2	Men	1	-12913	1	304.62	1.8099999	304.62	90	1	28490.107	60248.461	88738.563	32.105663	26.114782	0		1.3368984	2.0242915	2	0	0	0
2005	6	1	14	11	11			0	.a	.a	.a	0	.a	.a	0	.a	.a	.a	0	.a	.a	.a	0	.a	.a	.a	1	Men	1	-12582	2	420.69	1.01	420.69	95	1	36691.313	66267.211	102958.52	35.636986	35.69043	6		0.99058938	1.1370096	2	0	0	0
2007	8	8	10	11	11.111111	11	6	0	.a	.a	.a	0	.a	.a	0	.a	.a	.a	0	.a	.a	.a	0	.a	.a	.a	1	Women	1	-11871	3	.a	.m	.m	92	1	26219.203	34748.813	60968.016	43.004848	22.390928	8		1.0357327	1.3192612	0	0	0	0
2036	4	7	6	8	11	12		0	.a	.a	.a	0	.a	.a	0	.a	.a	.a	0	.a	.a	.a	0	.a	.a	.a	1	Women	1	-14348	5	353.42999	1.22	353.42999	96	2	25611.818	35634.273	61246.094	41.817883	24.425074	4		1.2698413	1.5060241	0	0	0	0
2047	4	2	1	0	2	4	5	0	.a	.a	.a	0	.a	.a	0	.a	.a	.a	0	.a	.a	.a	0	.a	.a	.a	1	Men	1	-15129	1	305.09	1.45	305.09	88	1	26155.994	62485.176	88641.172	29.507727	29.076664	4		1.1554015	1.4925373	2	1	1	0
2049	7.7777777	2	4	2				0	.a	.a	.a	0	.a	.a	0	.a	.a	.a	0	.a	.a	.a	0	.a	.a	.a	1	Women	1	-12746	1	288.25	1.71	288.25	94	2	22853.346	39886.652	62740	36.42548	23.544029	7		1.2187691	1.607717	2	0	0	0
2050	5	3	3	4	7	5	10	1	.a	.a	.a	1	.a	.a	0	.a	.a	.a	0	.a	.a	.a	1	.a	.a	.a	1	Men	1	-12039	4	294.97	1.6	294.97	95	2	38447.328	63265.652	101712.98	37.799824	35.409618	5		1.3736264	1.5885624	0	1	1	1
2054	4	3	0	1				0	.a	.a	.a	0	.a	.a	0	.a	.a	.a	0	.a	.a	.a	0	.a	.a	.a	2	Men	1	-12908	4	.a	.m	.m	89	3	9245.1436	51127.465	60372.609	15.313474	20.198944	4		0.38978755	0.41849759	1	0	0	0
2063	5	0	2	1				1	.a	.a	.a	3	1	1320	0	.a	.a	.a	0	.a	.a	.a	3	1320	5-Oct-01	1	2	Women	1	-14141	3	346.87466	1.34	346.87466	90	2	29440.293	39527.777	68968.07	42.686844	25.422394	5		0.90009004	1.4378145	0	1	1	1
2066	3	3	3	9	7	7	11	0	.a	.a	.a	0	.a	.a	0	.a	.a	.a	0	.a	.a	.a	0	.a	.a	.a	2	Men	1	-12289	7	311.66	1.1900001	311.66	88	1	20187.459	55202.051	75389.508	26.777544	27.722815	3		1.1363636	1.2804097	2	0	0	0
2070	5	2	3	5	1			0	.a	.a	.a	0	.a	.a	0	.a	.a	.a	0	.a	.a	.a	0	.a	.a	.a	1	Men	1	-15143	3	308.66	1.45	308.66	79	1	23728.525	54111.652	77840.18	30.483648	26.903547	5		1.2626263	1.5174507	2	1	0	0
2078	11							0	.a	.a	.a	0	.a	.a	0	.a	.a	.a	3	1	11-Sep-01	1294	3	1294	11-Sep-01	1	2	Women	1	-13105	16	.a	.m	.m	80	1	20460.766	35138.676	55599.441	36.800308	23.367081	11		1.0126582	1.1918951	0	1	1	1
2083	6	3	13	1	8	10	8	0	.a	.a	.a	0	.a	.a	0	.a	.a	.a	0	.a	.a	.a	0	.a	.a	.a	2	Women	1	-13415	5	410.59	1.22	410.59	99	2	22577.43	42492.766	65070.191	34.697037	25.87694	6		0.97895253	1.397624	0	1	0	0
2095	1.1111112	1	0	0	4	5		0	.a	.a	.a	0	.a	.a	0	.a	.a	.a	0	.a	.a	.a	0	.a	.a	.a	2	Women	1	-13909	1	395.47	1.0700001	395.47	94	2	32013.549	47225.031	79238.578	40.401466	29.913193	1.1111112		0.9372071	1.2239902	0	0	0	0
2125	11	3	11	9				0	.a	.a	.a	0	.a	.a	0	.a	.a	.a	0	.a	.a	.a	0	.a	.a	.a	2	Men	1	-13155	5	276.44	1.52	276.44	88	1	22047.287	55288.727	77336.016	28.508434	26.832672	11		1.1554015	2	1	1	1	1
2151	12	10	8	5				0	.a	.a	.a	0	.a	.a	0	.a	.a	.a	0	.a	.a	.a	0	.a	.a	.a	1	Women	1	-13397	5	.m	0.91000003	.m	94	2	40118.359	40673.117	80791.477	49.656673	31.249889	12		0.62305295	0.74074072	2	1	1	1
2160	15	3	7	8	12			0	.a	.a	.a	0	.a	.a	0	.a	.a	.a	0	.a	.a	.a	0	.a	.a	.a	2	Men	1	-13311	10	313.88	1.1900001	313.88	72	.m	15374.021	55616.293	70990.313	21.656506	22.715511	15		1.1614401	1.5313935	2	1	0	1
2187	2	7	8	4				1	.a	.a	.a	3	1	584	1	1	3294	25-Mar-07	0	.a	.a	.a	3	584	23-Oct-99	1	2	Women	1	-14630	0	.m	.m	.m	97	3	16016.755	34106.039	50122.797	31.95503	21.128681	2		0.99552017	1.3504388	0	0	0	0
2194	8	0	8	9	8	0	3	0	.a	.a	.a	0	.a	.a	0	.a	.a	.a	0	.a	.a	.a	0	.a	.a	.a	2	Men	1	-14493	0	331.72	1.3200001	331.72	90	1	24089.424	53507.566	77596.992	31.044275	28.617151	8		1.1129661	1.4914243	0	0	0	0
2210	2	2	3	3	3	6	2	0	.a	.a	.a	0	.a	.a	0	.a	.a	.a	0	.a	.a	.a	0	.a	.a	.a	1	Women	1	-13032	2	315.88	1.1900001	315.88	99	1	34791.891	43212.531	78004.422	44.602459	30.845013	2		1.0905125	1.4513788	0	0	0	0
2218	3	0	3	0				0	.a	.a	.a	0	.a	.a	0	.a	.a	.a	0	.a	.a	.a	0	.a	.a	.a	1	Men	1	-13483	2	352.22	1.67	352.22	97	1	15318.649	49454.016	64772.664	23.649868	21.767151	3		1.1166946	1.6194332	2	0	0	0
2220	6	8	11	13				1	.a	.a	.a	1	.a	.a	0	.a	.a	.a	2	1	13-Feb-04	2151	3	2151	13-Feb-04	1	1	Women	1	-13688	9	.a	.m	.m	95	2	20611.133	39521.941	60133.074	34.275867	23.930958	6		1.056524	1.2828736	2	0	0	0
2225	5	3	6	10				0	.a	.a	.a	0	.a	.a	0	.a	.a	.a	1	.a	.a	.a	1	.a	.a	.a	1	Women	1	-15058	3	414.12	1.11	414.12	100	2	12057.25	32233.391	44290.641	27.223019	19.03603	5		0.89126557	1.1614401	1	0	0	0
2236	3	6	5	3	6	5	6	0	.a	.a	.a	0	.a	.a	0	.a	.a	.a	0	.a	.a	.a	0	.a	.a	.a	2	Men	1	-12307	1	313.16	1.33	313.16	86	1	10070.765	52756.895	62827.656	16.02919	17.935736	3		1.0666667	1.4094433	2	0	0	0
2300	13	17	10	7				0	.a	.a	.a	0	.a	.a	0	.a	.a	.a	0	.a	.a	.a	0	.a	.a	.a	2	Men	1	-14008	18	328.78	1.28	328.78	85	2	26976.328	67712.383	94688.719	28.489487	29.44396	13		1.0863661	1.4285715	0	0	0	0
2316	5	12	5	14				0	.a	.a	.a	2	2	2024	2	2	2024	28-Oct-03	0	.a	.a	.a	2	2024	28-Oct-03	2	2	Women	1	-11710	23	353.47	1.35	353.47	95		33030.445	56572.27	89602.711	36.86322	31.921841	5		0.99354196	1.2547052	0		1
2320	8	6	6	7	7		10	0	.a	.a	.a	0	.a	.a	0	.a	.a	.a	2	1	7-May-06	2945	2	2945	7-May-06	1	1	Men	1	-12305	1.0526316	366.19	1.13	366.19	96	1	31670.904	62010.863	93681.766	33.806904	30.711494	8		1.1229646	1.4184397	2	1	1	1
2324	2	0	3	4	16	3	4	0	.a	.a	.a	2	1	2052	0	.a	.a	.a	0	.a	.a	.a	2	2052	26-Nov-03	1	2	Men	1	-11703	0	284.53	1.5700001	284.53	81	1	10981.547	52905.293	63886.84	17.18906	18.991989	2		1.0045203	1.6891892	1	0	0	0
2334	4	3	6	1		7	2	1	.a	.a	.a	1	.a	.a	0	.a	.a	.a	0	.a	.a	.a	1	.a	.a	.a	1	Men	1	-11885	0	314.81	1.49	314.81	97	1	23123.41	68068.148	91191.563	25.356964	30.421005	4		1.115449	1.6920474	2	0	0	0
2348	10	11	16	7	13			1	.a	.a	.a	3	1	480	0	.a	.a	.a	0	.a	.a	.a	3	480	10-Aug-99	1	1	Women	1	-13140	6	367.56	1.25	367.56	89	2	48719.418	49304.781	98024.195	49.70142	33.384769	10		0.69565219	1.1869437	0		1	1
2359	10	.m						1	.a	.a	.a	1	.a	.a	0	.a	.a	.a	0	.a	.a	.a	1	.a	.a	.a	2	Men	1	-11995	3	345.13	1.11	345.13	78	1	48046.547	67206.703	115253.24	41.687801	37.368851	10		0.94786727	1.3360053	2	1	1	1
2371	2	4						0	.a	.a	.a	0	.a	.a	0	.a	.a	.a	0	.a	.a	.a	0	.a	.a	.a	1	Men	1	-12447	0	366.53	1.24	366.53	94	1	13946.726	50332.559	64279.285	21.697075	21.573513	2		0.9784736	1.2554928	1	0	0	0
2396	16	17	22	13	13			1	.a	.a	.a	3	1	408	1	1	3094	16-Oct-06	0	.a	.a	.a	3	408	9-Jun-99	1	2	Women	1	-12561	3	511.12	0.83999997	511.12	78	4	45894.574	50827.059	96721.633	47.450165	38.40609	16		0.72072071	0.84781688	2	1	1	1
2407	6	6	6	7	3			0	.a	.a	.a	0	.a	.a	0	.a	.a	.a	0	.a	.a	.a	0	.a	.a	.a	2	Men	1	-12602	3	368.12	1.13	368.12	69	1	20091.799	63741.727	83833.523	23.966305	23.286564	6		1.077006	1.3850416	1	0	0	0
2411	0	0	0	.a				2	1	1228	8-Sep-01	2	1	1228	0	.a	.a	.a	0	.a	.a	.a	2	1228	8-Sep-01	1	2	Women	1	-11800	0	403.57001	1.05	403.57001	88	2	22023.92	32483.297	54507.219	40.40551	22.50346	0		1.0752689	1.2048193	1	1	1	0
2431	5	3	4					0	.a	.a	.a	0	.a	.a	0	.a	.a	.a	0	.a	.a	.a	0	.a	.a	.a	1	Men	1	-15450	4	336.53	1.37	336.53	82	1	34877.426	65774.289	100651.72	34.651596	29.610468	5		1.156738	1.572327	2	1	1	1
2440	7	10	18	12				3	1	1218	3-Sep-01	3	1	1218	1	1	1886	3-Jul-03	0	.a	.a	.a	3	1218	3-Sep-01	1	2	Men	1	-13341	0	366.17999	1.22	366.17999	76	1	19987.215	65383.273	85370.484	23.412323	29.616594	7		1.1764706	1.4064697	2	0	0	0
2443	8	8	9	9				0	.a	.a	.a	0	.a	.a	0	.a	.a	.a	0	.a	.a	.a	0	.a	.a	.a	1	Men	1	-11732	5	426.69	1.0599999	426.69	97	3	29658.318	59515.512	89173.828	33.258995	26.115749	8		1.077006	1.2195122	2	1	1	1
2453	3	2	8					2	1	1573	26-Aug-02	2	1	1573	2	1	1579	1-Sep-02	0	.a	.a	.a	2	1573	26-Aug-02	1	2	Men	1	-13224	1	260.67999	1.36	260.67999	87	1	21849.131	53376.203	75225.328	29.04491	22.098839	3		1.1661807	1.6326531	2	0	0	0
2472	7	12	12	4	9	13	16	0	.a	.a	.a	2	1	3692	0	.a	.a	.a	2	1	31-Oct-03	2002	2	2002	31-Oct-03	1	1	Men	1	-13328	3	299.31	1.52	299.31	93	3	31813.813	61441.754	93255.563	34.114651	30.588911	7		1.3531799	1.5349194	0	0	0	0
2474	3	2	2	4	2	4	0	0	.a	.a	.a	0	.a	.a	0	.a	.a	.a	0	.a	.a	.a	0	.a	.a	.a	1	Men	1	-14383	2	297.25	1.73	297.25	99	1	15787.084	51990.703	67777.789	23.292416	23.24893	3		1.236094	1.6380017	0	0	0	0
2476	4	2	1	5				0	.a	.a	.a	0	.a	.a	0	.a	.a	.a	3	1	11-Nov-03	2013	3	2013	11-Nov-03	1	1	Men	1	-12600	0	287.69	1.27	.m	94	1	24590.855	43303.391	67894.25	36.219349	27.747675	4		1.1634672	1.6460905	1	1	1	1
2500	0	7	11	10	6	11		0	.a	.a	.a	0	.a	.a	0	.a	.a	.a	2	1	27-Nov-00	929	2	929	27-Nov-00	1	2	Women	1	-13925	2	331.09	1.1799999	331.09	85	3	24788.404	40071.945	64860.348	38.218117	25.827456	0		1.1248593	1.4347203	0	0	0	0
2504	1	3	4	6	3			3	1	2758	1-Dec-05	3	1	1083	1	1	2789	1-Jan-06	0	.a	.a	.a	3	1083	1-May-01	1	2	Men	1	-13296	7	323.32001	1.47	323.32001	96	1	33749.238	65587.352	99336.594	33.974628	30.881351	1		0.89887643	1.5527951	2	1	1	1
2508	5	4	4	0				3	1	2254	15-Jul-04	3	1	2254	0	.a	.a	.a	0	.a	.a	.a	3	2254	15-Jul-04	1	2	Men	1	-15009	14	157.89999	1.27	.m	87	1	17396.756	49986.141	67382.898	25.817762	21.902256	5		0.89645898	1.1716461	1	0	0	0
2515	2	12	10	12	0	0		0	.a	.a	.a	0	.a	.a	0	.a	.a	.a	0	.a	.a	.a	0	.a	.a	.a	2	Men	1	-14357	3	275.13	1.6	275.13	82	3	32524.344	70529.328	103053.67	31.560587	33.642952	2		1.1074197	1.4781966	2	0	0	0
2539	2	0	3	9	10			0	.a	.a	.a	2	2	2830	2	2	2830	17-Feb-06	0	.a	.a	.a	2	2830	17-Feb-06	2	2	Women	1	-13501	3	379.97	1.5599999	379.97	90	2	26952.52	.t	.t	.t	26.100279	2		0.9799118	1.5686275	2	0	0	0
2554	14	20	19	20				2	2	2995	3-Aug-06	2	2	2995	0	.a	.a	.a	2	1	2-Dec-05	2751	2	2751	2-Dec-05	1	2	Women	1	-12073	20	324.29999	1.2	324.29999	95	1	.t	.t	.t	.t	25.172766	14		1.1363636	1.2026458	2	1	1	1
2559	.m							0	.a	.a	.a	0	.a	.a	0	.a	.a	.a	0	.a	.a	.a	0	.a	.a	.a	2	Women	1	-15124	7	367.39999	1.29	367.39999	83	2	17985.354	39109.148	57094.504	31.501024	22.279547	.m		0.96292728	1.0735373	.a
2580	6		.a					1	.a	.a	.a	1	.a	.a	0	.a	.a	.a	0	.a	.a	.a	1	.a	.a	.a	2	Men	1	-12073	9	.a	.m	.m	70	1	23546.9	69386.234	92933.133	25.337465	31.101208	6		1.0454783	1.1267606	0	1	1	1
2583	10	3	4	6	6	3	5	0	.a	.a	.a	0	.a	.a	0	.a	.a	.a	1	.a	.a	.a	1	.a	.a	.a	2	Women	1	-11783	10	502.84	0.87	502.84	85	2	17751.258	39599.027	57350.285	30.952343	24.413393	10		0.78616351	0.90293455	1	0	0	0
2596	.m							1	.a	.a	.a	3	1	797	1	1	797	3-Aug-00	2	1	4-Apr-00	676	3	676	4-Apr-00	1	2	Men	1	-13060	0	332.72	1.4	332.72	66	1	22068.143	60160.973	82229.117	26.837383			.m			.a
2597	0	0	0	0	0		0	0	.a	.a	.a	2	1	1867	0	.a	.a	.a	1	.a	.a	.a	3	1867	9-Jul-03	1	2	Men	1	-12969	0	434.09	1.05	434.09	95	1	24622.686	59219.301	83841.984	29.367966	34.778736	0		0.87298125	1.1655011	0	0	0	0
2598	3							0	.a	.a	.a	0	.a	.a	0	.a	.a	.a	2	1	13-Jul-00	776	2	776	13-Jul-00	1	2	Men	1	-14145	0	457.75	0.82999998	457.75	69	1	27228.303	58500.555	85728.859	31.760952	25.778198	3		0.86355788	0.97276264	2	0	0	0
2605	0	1						0	.a	.a	.a	0	.a	.a	0	.a	.a	.a	0	.a	.a	.a	0	.a	.a	.a	2	Men	1	-13244	0	368.64999	1.22	368.64999	91	1	27273.84	68937.234	96211.078	28.347921	36.764206	0		0.66533601	0.95283467	2	0	0	0
2634	13	6	15	13	12			0	.a	.a	.a	0	.a	.a	0	.a	.a	.a	0	.a	.a	.a	0	.a	.a	.a	2	Men	1	-11590	7	.a	.m	.m	88	1	24074.393	52706.203	76780.594	31.354786	27.159723	13		1.1574074	1.7436792	2	0	0	0
5337	0	0	0	0	0	0	0	0	.a	.a	.a	0	.a	.a	0	.a	.a	.a	0	.a	.a	.a	0	.a	.a	.a	2	Women	2	-13814	0	325.10001	1.3	325.10001	95	1	26735.863	42789.805	69525.672	38.454666	27.975201	0		1.081081	1.4450867	2	1	1	1
5346	0	1	3	5	0	1		3	1	2949	31-Aug-05	3	1	2949	0	.a	.a	.a	1	.a	.a	.a	3	2949	31-Aug-05	1	2	Men	2	-14179	0	374.28	1.26	374.28	96	1	29092.529	57877.785	86970.313	33.451103	31.544146	0		1.1166946	1.3708019	0	0	0	0
5353	6	2	6	3	3	4	6	1	.a	.a	.a	1	.a	.a	0	.a	.a	.a	0	.a	.a	.a	1	.a	.a	.a	2	Men	2	-13095	2	329.12	1.14	329.12	77	1	20677.092	61387.457	82064.547	25.196131	25.076532	6		1.3495277	1.4214641	1	0	0	0
5361	12	13	25	15		4		0	.a	.a	.a	0	.a	.a	0	.a	.a	.a	0	.a	.a	.a	0	.a	.a	.a	1	Women	2	-12736	19	313.89999	1.47	313.89999	94	1	30174.424	38166.152	68340.578	44.153011	27.626005	12		1.2523482	1.7064847	2	1	0	0
5363	3	2	5					0	.a	.a	.a	0	.a	.a	0	.a	.a	.a	1	.a	.a	.a	1	.a	.a	.a	1	Men	2	-14193	19	329.22	1.45	329.22	82	1	29767.428	64024.781	93792.211	31.737633	33.323273	3		1.3089005	1.5128593	2	1	1	0
5377	5	8	10	10				0	.a	.a	.a	0	.a	.a	0	.a	.a	.a	2	1	19-May-08	3934	2	3934	19-May-08	1	2	Men	2	-14116	18	342.25	1.3	342.25	85	1	20804.541	44562.641	65367.18	31.827194	24.158934	5		0.98765433	1.1185682	2	0	0	0
5393	3	5	1	4	3	3	7	0	.a	.a	.a	0	.a	.a	0	.a	.a	.a	0	.a	.a	.a	0	.a	.a	.a	1	Men	2	-12488	6	274.23001	1.54	274.23001	98	1	23992.074	63977.617	87969.688	27.273115	26.805014	3		1.3495277	1.7543859	2	0	0	0
5394	4	9	8	9	13		20	0	.a	.a	.a	2	1	4476	0	.a	.a	.a	0	.a	.a	.a	2	4476	15-Nov-09	1	2	Men	2	-14345	7	131.91	1.58	.m	81	1	14294.646	55176.754	69471.398	20.576302	22.042086	4		0.8312552	1.4285715	0	1	0	1
5404	6	5	8	5				2	1	2631	31-Oct-04	2	1	2631	0	.a	.a	.a	2	1	31-Oct-04	2631	2	2631	31-Oct-04	1	2	Women	2	-13797	1.0526316	.a	.m	.m	86	1	26071.002	37090.496	63161.5	41.27673	25.168461	6		1.1709602	1.650165	2	0	0	0
5431	8	5						0	.a	.a	.a	0	.a	.a	0	.a	.a	.a	0	.a	.a	.a	0	.a	.a	.a	2	Women	2	-13427	4	306.41	1.51	306.41	88	2	12540.422	36692.625	49233.047	25.471554	22.351419	8		1.3679891	1.4925373	1	0	0	0
5452	8	10	10	4	5		6	0	.a	.a	.a	0	.a	.a	0	.a	.a	.a	0	.a	.a	.a	0	.a	.a	.a	2	Women	2	-11636	11	363.19	0.98000002	363.19	88		59243.211	63438.109	122681.32	48.290325	40.162167		17			.a	0	0	0
5462	4	3	22	3	6	8	13	0	.a	.a	.a	0	.a	.a	0	.a	.a	.a	0	.a	.a	.a	0	.a	.a	.a	2	Women	2	-11657	12	288.47	1.59	288.47	90	3	33144.527	43990.027	77134.555	42.969753	35.578247	4		1.2804097	1.5197568	2	0	0	0
5476	7	4.4444447						0	.a	.a	.a	0	.a	.a	0	.a	.a	.a	0	.a	.a	.a	0	.a	.a	.a	2	Men	2	-12134	4.2105265	281.56	1.54	281.56	99	4	11760.043	53167.227	64927.27	18.11264	20.402767	7		1.3708019	1.953125	1	1	1	1
5480	5	1	1	0	1			0	.a	.a	.a	2	1	3580	0	.a	.a	.a	2	1	15-Mar-03	1979	2	1979	15-Mar-03	1	2	Men	2	-12506	0	356.34	1.23	356.34	91	2	42838.184	74136.039	116974.22	36.621902	33.503609	5		1.2650222	1.6792611	2	1	0	0
5483	5	3	6	8	2		2	0	.a	.a	.a	0	.a	.a	0	.a	.a	.a	0	.a	.a	.a	0	.a	.a	.a	2	Men	2	-11874	5.5555553	336.97	1.24	336.97	92	3	25421.461	56938.316	82359.781	30.866354	30.075388	5		1.2376238	2.0512822	0	0	0	0
5486	5	7	11	10				0	.a	.a	.a	0	.a	.a	0	.a	.a	.a	0	.a	.a	.a	0	.a	.a	.a	1	Women	2	-11969	27	320.06	1.34	320.06	63	2	31066.002	54718.207	85784.211	36.214127	32.093857	5		1.3917885	1.5278839	2	0	0	0
5497	0	1	0	0				0	.a	.a	.a	0	.a	.a	0	.a	.a	.a	2	1	7-Oct-08	4047	2	4047	7-Oct-08	1	2	Women	2	-12949	1	356.20999	1.04	356.20999	92	2	22434.727	34898.449	57333.176	39.130444	23.168741	0		1.0793308	1.4609203	2	0	0	0
5498	0	0	1	0	0	0	0	0	.a	.a	.a	0	.a	.a	0	.a	.a	.a	0	.a	.a	.a	0	.a	.a	.a	2	Women	2	-11882	0	151.97	1.51	.m	92	2	25267.338	38549.734	63817.074	39.59338	21.612366	0		1.4285715	1.6542597	0	0	0	0
5501	6	7	.a	.a	7	10	0	0	.a	.a	.a	2	2	1425	0	.a	.a	.a	1	.a	.a	.a	3	1425	4-Aug-01	2	2	Women	2	-12176	13	160.56	1.22	.m	85	2	.t	.t	.t	.t	34.964741	6		1.082837	1.5432099	0	1	1	1
5511								0	.a	.a	.a	0	.a	.a	0	.a	.a	.a	0	.a	.a	.a	0	.a	.a	.a	1	Women	2	-13235	3	187.81	0.92000002	.m	98		20496.482	36061.035	56557.52	36.240067						.a
5514	1	5	8	6				1	.a	.a	.a	3	1	226	1	1	2314	12-Jan-04	2	1	26-Apr-01	1323	3	226	25-Apr-98	1	2	Men	2	-11754	13	.a	.m	.m	91	1	20548.512	72145.063	92693.578	22.168215	27.796143	1		1.2642225	1.4652015	2		1	1
5517	1	4		2				0	.a	.a	.a	2	2	3332	2	2	3332	27-Oct-06	2	1	25-Sep-02	1839	2	1839	25-Sep-02	1	2	Women	2	-12932	10	.a	.m	.m	70	1	37241.746	55530.781	92772.531	40.143078	32.590317	1		1.2586533	1.7256255	2	0	0	0
5531	11	14	25					1	.a	.a	.a	3	1	1593	1	1	1654	29-Mar-02	0	.a	.a	.a	3	1593	27-Jan-02	1	2	Women	2	-13639	9	.a	.m	.m	88	2	19537.957	39280.141	58818.102	33.217594	23.956278	11		1.1409013	1.4958863	2	1	1	1
5532	5	1	1	0	3	0	0	3	1	4599	21-Apr-10	3	1	4599	0	.a	.a	.a	0	.a	.a	.a	3	4599	21-Apr-10	1	1	Women	2	-11858	2	280.47	1.49	280.47	93	1	22891.527	39463.66	62355.191	36.711502	24.566572	5		1.6666666	2.0576131	0	0	0	0
5534	2	2	1	2	4	5	5	0	.a	.a	.a	0	.a	.a	0	.a	.a	.a	0	.a	.a	.a	0	.a	.a	.a	1	Men	2	-14178	1	290.94	1.38	290.94	98	1	20359.174	56627.469	76986.641	26.445074	22.889231	2		1.4094433	1.7241379	2	0	0	0
5541	0	1	4	0	0	0	0	0	.a	.a	.a	2	2	3969	2	2	3969	1-Aug-08	0	.a	.a	.a	2	3969	1-Aug-08	2	1	Men	2	-12018	9.4117651	280.70999	1.65	280.70999	97	1	32412.189	65439.875	97852.07	33.123665	32.873096	0		1.3166556	1.9920319	2	0	0	0
5542	2	0	2	2	3	5	1	0	.a	.a	.a	0	.a	.a	0	.a	.a	.a	0	.a	.a	.a	0	.a	.a	.a	2	Women	2	-12402	0	.a	.m	.m	94	3	22380.279	37195.559	59575.836	37.566036	25.03421	2		1.2143291	1.7196904	2	0	0	0
5550	4	0	0	0	6	3	3	0	.a	.a	.a	0	.a	.a	0	.a	.a	.a	0	.a	.a	.a	0	.a	.a	.a	2	Men	2	-11895	3	285.62	1.37	285.62	86	0	10338.974	38031.898	48370.871	21.374378	20.331814	4		1.3297873	1.5197568	2		1	0
5552	10	6	6	11	3	6	12	1	.a	.a	.a	3	1	1826	0	.a	.a	.a	0	.a	.a	.a	3	1826	24-Sep-02	1	2	Women	2	-11834	0	457.47	1.09	457.47	89	1	23223.199	.t	.t	.t	27.673962	10		0.65445024	1.1389521	2	1	1	1
5561	3	4	2	4	6	1	4	1	.a	.a	.a	3	1	3293	0	.a	.a	.a	1	.a	.a	.a	3	3293	2-Oct-06	1	1	Men	2	-12267	2	347.03	1.1799999	347.03	92	2	28894.365	.t	.t	.t	29.299345	3		1.2012012	1.8570102	0	0	0	0
5575	0		.a	1				0	.a	.a	.a	0	.a	.a	0	.a	.a	.a	0	.a	.a	.a	0	.a	.a	.a	2	Men	2	-11619	3	.a	1.49	.m	.e	3	30921.504	61380.574	92302.078	33.500332			0			.a	0	0	0
5582	1	6	0	3	5		9	0	.a	.a	.a	0	.a	.a	0	.a	.a	.a	0	.a	.a	.a	0	.a	.a	.a	2	Men	2	-14504	4	350.03	1.1900001	350.03	90	1					30.52825	1		1.2870013	1.5649452	2	0	0	0
5586	2	3	3	.a	7	2		1	.a	.a	.a	3	1	1027	0	.a	.a	.a	0	.a	.a	.a	3	1027	26-Jul-00	1	2	Men	2	-14670	0	294.26001	1.52	294.26001	93	1	19397.514	55618.691	75016.203	25.857765	27.213877	2		1.0666667	1.3888888	2	0	0	0
5588	11	12	9	11	10	13		2	1	3639	23-Sep-07	2	1	3639	0	.a	.a	.a	0	.a	.a	.a	2	3639	23-Sep-07	1	2	Men	2	-13464	17	.a	.m	.m	84	1	22198.092	60129.512	82327.602	26.963121	32.426296	11		1.2618296	1.7528484	0	0	0	0
5590	4	1	3	3	6		1	3	1	4276	21-Jun-09	3	1	4276	1	1	4288	3-Jul-09	1	.a	.a	.a	3	4276	21-Jun-09	1	2	Men	2	-13754	1	292.62	1.28	292.62	68		25854.082	53736.75	79590.836	32.483742	27.25346	4		1.0787487	1.5163002	2	0	0	0
5594	3	3	4	6				3	1	2558	8-Oct-04	3	1	1758	1	1	2560	10-Oct-04	0	.a	.a	.a	3	1758	31-Jul-02	1	2	Women	2	-11761	2	.a	.m	.m	93		34766.91	48619.336	83386.242	41.693821	34.851067	3		0.95877278	1.3097577	2	1	1	1
5597	3	3	1	4	5	3	1	0	.a	.a	.a	0	.a	.a	0	.a	.a	.a	0	.a	.a	.a	0	.a	.a	.a	2	Men	2	-12159	3	208.57001	2.03	208.57001	85	1	18817.744	64555.125	83372.867	22.570585	26.33345	3		1.9743336	2.4067388	0	0	0	0
5628	0	4	6	8	3	15		0	.a	.a	.a	0	.a	.a	0	.a	.a	.a	0	.a	.a	.a	0	.a	.a	.a	2	Men	2	-13728	4	314.48999	1.28	314.48999	83	0	22884.176	55057.277	77941.453	29.360725	30.902056	0		1.1668612	1.529052	0	0	0	0
5630	2	5	4	0				0	.a	.a	.a	0	.a	.a	0	.a	.a	.a	0	.a	.a	.a	0	.a	.a	.a	1	Men	2	-14200	4	289.66	1.48	289.66	88	1	19150.637	55373.309	74523.945	25.697294	22.8678	2		1.3937283	1.9980021	0	0	0	0
5641	13	11	5	22	8		7	0	.a	.a	.a	0	.a	.a	0	.a	.a	.a	0	.a	.a	.a	0	.a	.a	.a	2	Women	2	-14157	11.578947	403.34	1.15	403.34	82		29695.188	43272.848	72968.031	40.696159	28.057833	13		0.91701055	1.1554015	2	1	1	1
5642	6	5	7	6	7			0	.a	.a	.a	0	.a	.a	0	.a	.a	.a	0	.a	.a	.a	0	.a	.a	.a	2	Men	2	-13647	3	280.42999	1.61	280.42999	78	1	21304.035	63512.145	84816.18	25.117891	29.175854	6		1.2682308	1.6906171	2	0	0	0
5646	2							1	.a	.a	.a	1	.a	.a	0	.a	.a	.a	1	.a	.a	.a	1	.a	.a	.a	1	Men	2	-13210	1.0526316	316.70999	1.35	316.70999	94	1	14880.537	59768.703	74649.242	19.933943	23.322823	2		1.1007155	1.8779342	2	0	0	0
5647	1	3	3	2	4	9	8	0	.a	.a	.a	2	1	1489	0	.a	.a	.a	0	.a	.a	.a	2	1489	21-Nov-01	1	2	Women	2	-12425	3	331.17999	1.33	331.17999	93	1	31700.76	38531.203	70231.961	45.137226	28.747866	1		1.2746973	1.7271158	0	0	0	0
5656	13	11	22	14	19			0	.a	.a	.a	0	.a	.a	0	.a	.a	.a	0	.a	.a	.a	0	.a	.a	.a	1	Women	2	-13994	2	280.32001	1.47	280.32001	93	0	24011.1	32181.5	56192.598	42.730003	21.608284	13		1.3633265	1.7636684	2	0	0	0
5660	4	3	2	3	1			1	.a	.a	.a	1	.a	.a	0	.a	.a	.a	2	1	1-Sep-06	3230	3	3230	1-Sep-06	1	2	Men	2	-13830	2	.a	.m	.m	90	1	31143.914	73147.5	104291.41	29.862396	33.189724	4		1.1286682	1.4450867	2	1	1	1
5664	0	2	4	5	0			1	.a	.a	.a	1	.a	.a	0	.a	.a	.a	1	.a	.a	.a	1	.a	.a	.a	2	Women	2	-15406	4.2105265	510.01999	1.09	510.01999	90	2	34529.09	45427.801	79956.891	43.184631	29.977238	0		1.0106114	1.3850416	2	0	0	0
5666	6	12	8	5	10	6	11	0	.a	.a	.a	2	1	1555	0	.a	.a	.a	0	.a	.a	.a	2	1555	31-Jan-02	1	1	Women	2	-12186	1	250.8	1.63	250.8	96	1	14978.582	41049.781	56028.363	26.733929	18.65449	6		1.4641289	2.1141648	0	1	0	0
5684	3	1	.a	0				0	.a	.a	.a	0	.a	.a	0	.a	.a	.a	0	.a	.a	.a	0	.a	.a	.a	2	Men	2	-12745	2	305.85999	1.35	305.85999	85	1	12995.04	46253.164	59248.203	21.933222	21.326595	3		1.1848341	1.7301039	2	0	0	0
5685	11	11	14	9	18			0	.a	.a	.a	0	.a	.a	0	.a	.a	.a	0	.a	.a	.a	0	.a	.a	.a	2	Women	2	-11793	15	336.19	1.14	336.19	81	2	43018.789	50514.09	93532.875	45.993229	32.282127	11		1.3192612	1.4005603	0	1	1	1
5686	0	3	1	6	0	5	1	0	.a	.a	.a	0	.a	.a	0	.a	.a	.a	0	.a	.a	.a	0	.a	.a	.a	2	Women	2	-12783	4	317.39999	1.3	317.39999	84	2	28641.672	43365.91	72007.586	39.775909	28.996794	0		1.2254902	1.5467904	0	0	0	0
5695								0	.a	.a	.a	2	2	487	2	2	487	6-Mar-99	0	.a	.a	.a	2	487	6-Mar-99	2	1	Women	2	-14264	5	368.95999	1.21	368.95999	99	2	23607.113	.t	.t	.t						.a
5696	0	3	3	0	3	4	4	0	.a	.a	.a	0	.a	.a	0	.a	.a	.a	0	.a	.a	.a	0	.a	.a	.a	2	Men	2	-11829	6	278.19	1.47	278.19	90	1	26769.953	64623.391	91393.344	29.290922	29.536537	0		1.1049724	1.4981273	2	0	0	0
5698	1	1	6	12	0	2		0	.a	.a	.a	0	.a	.a	0	.a	.a	.a	0	.a	.a	.a	0	.a	.a	.a	1	Women	2	-13001	0	268.98001	1.21	268.98001	96		20692.533	41257.824	61950.359	33.401798	22.809914	1		1.2468828	1.6992353	2	0	0	0
5704	.a		2	5				0	.a	.a	.a	0	.a	.a	0	.a	.a	.a	0	.a	.a	.a	0	.a	.a	.a	1	Women	2	-12523	3	378.60999	1.13	378.60999	91	1	44969.152	49653.91	94623.063	47.524517			.m			.a
5711	3	15	1	11				0	.a	.a	.a	2	1	151	0	.a	.a	.a	1	.a	.a	.a	3	151	6-Apr-98	1	1	Men	2	-12912	3	335.89999	1.49	335.89999	94	1	32940.621	59505.316	92445.938	35.632309	33.347443	3		0.9799118	1.5491867	2	1	0	1
5712	1	3	2	4	2			0	.a	.a	.a	0	.a	.a	0	.a	.a	.a	0	.a	.a	.a	0	.a	.a	.a	1	Men	2	-15163	3.1578948	413.67001	1.26	413.67001	92	1	23073.334	53483.109	76556.445	30.138985	24.486353	1		1.0178117	1.5479876	0	0	0	0
5713	2	0	1	3	1	9	2	0	.a	.a	.a	2	1	1179	0	.a	.a	.a	0	.a	.a	.a	2	1179	29-Jan-01	1	1	Women	2	-12254	1.0526316	323.5	1.46	323.5	99		21363.32	36422.223	57785.543	36.970009	22.090117	2		1.2484394	1.4958863	0	1	1	0
5773	17	1	.m	8				1	.a	.a	.a	1	.a	.a	0	.a	.a	.a	2	1	22-Sep-03	2140	3	2140	22-Sep-03	1	2	Women	2	-12578	10	420.87	1.15	420.87	95	1	31019.063	37618.688	68637.75	45.192425	27.622316	17		0.95374346	1.2399256	2	1	0	0
5777	13	10	6				8	0	.a	.a	.a	0	.a	.a	0	.a	.a	.a	0	.a	.a	.a	0	.a	.a	.a	2	Men	2	-14125	8	265.78	1.51	265.78	88	1	16024.43	62929.07	78953.5	20.296034	27.245443	13		1.3149244	1.7636684	2	0	0	0
5807	0	2	5	7		1	1	0	.a	.a	.a	0	.a	.a	0	.a	.a	.a	0	.a	.a	.a	0	.a	.a	.a	2	Women	2	-13231	1	383.19	1.02	383.19	87	2	24593.771	37587.293	62181.063	39.551868	23.248224	0		1.1709602	1.3633265	1	0	0	0
5829	1	3	3	2	2			0	.a	.a	.a	0	.a	.a	0	.a	.a	.a	0	.a	.a	.a	0	.a	.a	.a	1	Men	2	-11837	2	268.62	1.8200001	268.62	79	1	15476.229	55767.418	71243.648	21.72296	24.671947	1		1.4015417	1.9474196	2	0	0	0
5853	7	8	11	5				1	.a	.a	.a	1	.a	.a	0	.a	.a	.a	0	.a	.a	.a	1	.a	.a	.a	2	Men	2	-14435	4	360.97	1.04	360.97	90	2	34450.578	72550.523	107001.1	32.196468	36.592457	7		1.0632643	1.5686275	2	0	0	0
5855	6	3	13	4	8	4	6	0	.a	.a	.a	0	.a	.a	0	.a	.a	.a	0	.a	.a	.a	0	.a	.a	.a	2	Women	2	-11797	10	362.13	1.1	362.13	82	3	28985.01	38892.793	67877.805	42.701748	27.197565	6		0.95739591	1.2919897	0	1	1	0
5875	6							0	.a	.a	.a	0	.a	.a	0	.a	.a	.a	0	.a	.a	.a	0	.a	.a	.a	1	Women	2	-15259	2	426.32999	0.98000002	426.32999	98	2	38138.695	45620.207	83758.898	45.533897			10			.a	0	0	0
5891	0	0	1	0	1	4		0	.a	.a	.a	0	.a	.a	0	.a	.a	.a	0	.a	.a	.a	0	.a	.a	.a	1	Women	2	-13136	1	272.56	1.72	272.56	93	1	37563.121	44837.004	82400.125	45.586243	33.722404	0		1.7436792	1.8281536	0	0	0	0
5892	3	2	0	6	7	5		2	1	3810	21-May-08	2	1	3810	0	.a	.a	.a	0	.a	.a	.a	2	3810	21-May-08	1	1	Men	2	-15259	3	294.42001	1.46	294.42001	88	1	23296.844	61056.516	84353.359	27.618158	28.246525	3		1.2445551	1.6488047	0	1	1	1
5900	20	7	10	10	8	10	8	0	.a	.a	.a	0	.a	.a	0	.a	.a	.a	0	.a	.a	.a	0	.a	.a	.a	1	Women	2	-12538	4	272.20999	1.58	272.20999	90	1	29913.293	37279.656	67192.953	44.518497	28.381762	20		1.0460252	1.6260163	2	1	0	1
5901								0	.a	.a	.a	0	.a	.a	0	.a	.a	.a	0	.a	.a	.a	0	.a	.a	.a	1	Men	2	-13686	17	330.60999	1.29	330.60999	96	1	24394.578	51828.809	76223.383	32.004059						.a
5922	3	3	9	8	7	13	9	0	.a	.a	.a	0	.a	.a	0	.a	.a	.a	0	.a	.a	.a	0	.a	.a	.a	1	Women	2	-15244	3	269.06	1.46	269.06	95		33056.141	.t	.t	.t	29.600613	3		1.1019284	1.4378145	0	0	0	0
5951	0	0	0	1				0	.a	.a	.a	0	.a	.a	0	.a	.a	.a	0	.a	.a	.a	0	.a	.a	.a	2	Men	2	-12073	0	304.74533	1.51	304.74533	88	3	18717.795	55855.941	74573.734	25.099716	25.259033	0		1.2004802	1.6977929	1	0	0	0
5970	7	5	6	5	7	4	8	0	.a	.a	.a	0	.a	.a	0	.a	.a	.a	0	.a	.a	.a	0	.a	.a	.a	1	Men	2	-13466	0	286.26999	1.89	286.26999	91	1	21767.297	.t	.t	.t	25.916481	7		1.3783598	1.7452008	2	0	0	0
5974	3	3	1	1	5	4	3	0	.a	.a	.a	0	.a	.a	0	.a	.a	.a	0	.a	.a	.a	0	.a	.a	.a	1	Men	2	-12801	0	281.5	1.59	281.5	98	2	20718.121	64231.828	84949.953	24.38862	24.645901	3		1.5384616	1.8921475	1	1	1	1
5982	2	.m						0	.a	.a	.a	2	2	2694	2	2	2694	2-Jun-05	0	.a	.a	.a	2	2694	2-Jun-05	2	2	Women	2	-14052	4	553.90002	0.69999999	553.90002	63	2	26721.836	32154.682	58876.516	45.386238	24.533504	2		0.75329566	1.0178117	2	0	0	0
5989	4	4	2	4		3		0	.a	.a	.a	2	2	3630	2	2	3630	29-Dec-07	0	.a	.a	.a	2	3630	29-Dec-07	2	1	Men	2	-13596	8	320.94	1.4299999	320.94	97	1	21298.139	64206.555	85504.695	24.908737	26.351555	4		1.2626263	1.7574693	2	1	1	0
5993	0	3	2	2		1	4	0	.a	.a	.a	2	1	2457	0	.a	.a	.a	3	1	24-Apr-05	2650	3	2457	13-Oct-04	1	1	Men	2	-13110	0	289.53	1.39	289.53	94	1	15800.965	54608.207	70409.172	22.441628	21.134445	0		0.98667985	1.5625	2	0	0	0
6003	2	5	2	2	3	3	1	0	.a	.a	.a	0	.a	.a	0	.a	.a	.a	0	.a	.a	.a	0	.a	.a	.a	1	Men	2	-13760	0	298.16	1.55	298.16	100	1	39862.293	66040.656	105902.95	37.6404	35.404362	2		1.2928249	1.9323672	0	1	1	1
6007	0	0	6	5	3		5	0	.a	.a	.a	0	.a	.a	0	.a	.a	.a	0	.a	.a	.a	0	.a	.a	.a	2	Women	2	-14921	3	366.12	1.21	366.12	81	2	18448.029	36090.496	54538.527	33.825684	24.270739	0		1.0964912	1.2202562	2	1	1	1
6011	0	0	1	2	0			1	.a	.a	.a	1	.a	.a	0	.a	.a	.a	0	.a	.a	.a	1	.a	.a	.a	2	Women	2	-12575	1	330.12	0.85000002	.m	95	2	54215.363	60089.875	114305.24	47.43034	43.251743	0		0.80873436	1.1883541	0	0	0	0
6013	3	1	1	2	4	4	5	0	.a	.a	.a	0	.a	.a	0	.a	.a	.a	0	.a	.a	.a	0	.a	.a	.a	1	Men	2	-12418	7	428.38	0.94	428.38	94	0	24473.797	50940.391	75414.188	32.452511	28.124546	3		1.0649627	1.6891892	0	0	0	0
6015	11	9	8	7	6	7	7	0	.a	.a	.a	0	.a	.a	0	.a	.a	.a	0	.a	.a	.a	0	.a	.a	.a	1	Women	2	-12556	10	355.89999	1.22	355.89999	98	2	21382.816	37396.75	58779.566	36.377975	24.369493	11		1.0940919	1.3360053	2	1	0	0
6025	1	2	2	2	10	5	0	0	.a	.a	.a	0	.a	.a	0	.a	.a	.a	0	.a	.a	.a	0	.a	.a	.a	1	Women	2	-13453	2	175.59	1.05	.m	93	2	39702.742	.t	.t	.t	33.559669	1		0.87642419	1.0887316	2	0	0	0
6043	1	0	0	0	1	4	6	2	1	3605	14-Dec-07	2	1	3605	0	.a	.a	.a	0	.a	.a	.a	2	3605	14-Dec-07	1	1	Men	2	-11815	0	289.29999	1.55	289.29999	92	1	35560.129	54377.922	89938.047	39.538467	31.766438	1		1.3360053	2.0618556	2	0	0	0
6057	12	1	10	3	11	12	5	0	.a	.a	.a	0	.a	.a	0	.a	.a	.a	0	.a	.a	.a	0	.a	.a	.a	1	Men	2	-11878	0	264.98999	1.61	264.98999	89		27977.84	63562.625	91540.469	30.563358	33.819336	12		1.5384616	1.9342359	2	0	0	0
6082	1	7	1	8	2		3	0	.a	.a	.a	0	.a	.a	0	.a	.a	.a	0	.a	.a	.a	0	.a	.a	.a	2	Men	2	-13912	0	257.03	1.8099999	257.03	82		7008.4434	50553.613	57562.059	12.175456	22.982624	1		1.472754	1.8365473	0	0	0	0
6088	3	6	4	5				0	.a	.a	.a	0	.a	.a	0	.a	.a	.a	1	.a	.a	.a	1	.a	.a	.a	1	Women	2	-12473	26	284.63	1.1900001	.m	96	1	28112.615	38067.383	66180	42.479023	25.078695	3		1.0799136	1.2634239	2		1	1
6112	1	1	2	0	5		0	1	.a	.a	.a	3	1	2811	0	.a	.a	.a	0	.a	.a	.a	3	2811	24-Oct-05	1	1	Men	2	-11870	1	133.44	1.3	.m	96	1	21006.676	51773.023	72779.703	28.863373	28.836962	1		1.183432	1.6286645	2	1	0	0
6123	11	12	7	1				0	.a	.a	.a	0	.a	.a	0	.a	.a	.a	0	.a	.a	.a	0	.a	.a	.a	1	Men	2	-11941	15	274.12	1.53	274.12	97	1	18647.182	51779.91	70427.094	26.477285	23.68482	11		1.3360053	2.0140986	2	0	0	0
6126	8	7	6	2	6	12	6	0	.a	.a	.a	0	.a	.a	0	.a	.a	.a	0	.a	.a	.a	0	.a	.a	.a	1	Men	2	-12143	3.1578948	355.81	1.3099999	355.81	96	2	26409.645	57551.879	83961.523	31.45446	31.136595	8		1.2224939	1.4825797	0	0	0	0
6168	12	6	2	3.3333333	7	4.4444447	8	0	.a	.a	.a	0	.a	.a	0	.a	.a	.a	0	.a	.a	.a	0	.a	.a	.a	1	Men	2	-15597	3	278.39999	1.77	278.39999	99		19891.25	48974.078	68865.328	28.884275	24.514372	12		1.0655301	1.4970059	0	0	0	0
6191	8	2	1	1				0	.a	.a	.a	0	.a	.a	0	.a	.a	.a	0	.a	.a	.a	0	.a	.a	.a	1	Women	2	-13538	6	274.09	1.55	274.09	84	1	16820	33328.574	50148.574	33.540333	21.958294	8		1.2828736	1.607717	2	0	0	0
6192	0	0	1	0				2	1	2190	1-Mar-04	2	1	2190	0	.a	.a	.a	0	.a	.a	.a	2	2190	1-Mar-04	1	1	Men	2	-14793	3	297.76999	1.42	297.76999	89		15615.904	49812.496	65428.402	23.867165	22.219252	0		1.2602395	2.0060182	2	0	0	0
6197	2	2	3	3	6			0	.a	.a	.a	0	.a	.a	0	.a	.a	.a	0	.a	.a	.a	0	.a	.a	.a	2	Women	2	-13454	2	335.22	1.24	335.22	96	2	35522.68	52267.859	87790.539	40.462994	34.894341	2		1.1813349	1.4367816	2	0	0	0
6211	4	3	4	3	5	3	6	0	.a	.a	.a	2	1	812	0	.a	.a	.a	0	.a	.a	.a	2	812	25-May-00	1	1	Men	2	-11621	0	252.12	1.4299999	252.12	96	1	13099.291	63506.125	76605.414	17.099693	23.209822	4		1.4545455	1.9980021	2	0	0	0
6221	1	2	3	3	8			2	1	3038	3-Jul-06	2	1	3038	0	.a	.a	.a	2	1	1-Jul-05	2671	2	2671	1-Jul-05	1	1	Women	2	-13708	1	227.24001	1.14	.m	98	1	36728.672	42027.25	78755.922	46.636074	31.67536	1		1.1350738	1.4545455	2	0	0	0
6226	3	3	5	5	4		5	1	.a	.a	.a	3	1	3725	0	.a	.a	.a	0	.a	.a	.a	3	3725	21-May-08	1	1	Men	2	-13223	4	293.63	1.38	293.63	100	1	21141.41	57985.973	79127.383	26.718197	23.015171	3		1	1.1166946	2	0	0	0
6227	0	0	1	1	0	1	0	2	1	3713	9-May-08	2	1	3713	0	.a	.a	.a	0	.a	.a	.a	2	3713	9-May-08	1	1	Men	2	-13569	0	333.75	1.37	333.75	96	1	26594.211	63515.41	90109.617	29.513176	28.119713	0		1.3736264	1.8099548	0	1	1	1
6236	0	0	3	1	0	1		0	.a	.a	.a	0	.a	.a	0	.a	.a	.a	0	.a	.a	.a	0	.a	.a	.a	2	Women	2	-14077	3	288.82001	1.1799999	288.82001	98	3	21609.016	43387.402	64996.418	33.246471	23.222252	0		1.3114754	1.5384616	0	0	0	0
6242	2	4	1	2	1	1	2	0	.a	.a	.a	2	1	3059	0	.a	.a	.a	0	.a	.a	.a	2	3059	28-Jul-06	1	2	Women	2	-14271	0	327.31	1.37	327.31	89	2	14716.09	41184.766	55900.855	26.325338			2			.a	0	0	0
6253	2	3	3	0	5	2	1	1	.a	.a	.a	1	.a	.a	0	.a	.a	.a	0	.a	.a	.a	1	.a	.a	.a	2	Women	2	-11729	1	93.910004	1.62	.m	90	2	29283.273	47194.426	76477.703	38.289951	27.814692	2		1.3908206	1.7123288	2	1	1	0
6259	3	0	0	0	0	1	0	0	.a	.a	.a	2	1	2254	0	.a	.a	.a	0	.a	.a	.a	2	2254	18-May-04	1	1	Women	2	-13132	0	.a	.m	.m	96	0	24510.68	40057.98	64568.66	37.960644	27.45479	3		1.5649452	1.8181819	0	0	0	0
6279	4	1	0	0	0	2	0	0	.a	.a	.a	0	.a	.a	0	.a	.a	.a	1	.a	.a	.a	1	.a	.a	.a	1	Women	2	-12853	0	272.75	1.46	272.75	98	1	21515.348	41197.918	62713.27	34.307491	23.317375	4		1.3898541	1.6064258	2	0	0	0
6298	6	0	1	5				1	.a	.a	.a	1	.a	.a	0	.a	.a	.a	2	1	12-Mar-09	4005	3	4005	12-Mar-09	1	2	Men	2	-13201	0	160.69	1.64	.m	74	3	28051.639	66020.43	94072.07	29.819305	30.551441	6		1.2698413	1.6286645	2	0	0	0
6326	4	1	6	5	2			0	.a	.a	.a	0	.a	.a	0	.a	.a	.a	0	.a	.a	.a	0	.a	.a	.a	2	Women	2	-11895	3	360.5	1.08	360.5	90	2	38867.691	46595.547	85463.234	45.478844	39.163311	4		1.1799411	1.3642565	0	0	0	0
6327	4	4	4	2	1	0	8	1	.a	.a	.a	1	.a	.a	0	.a	.a	.a	0	.a	.a	.a	1	.a	.a	.a	2	Women	2	-14441	2	392.78	1.11	392.78	96	3	26096.885	41815.199	67912.086	38.427456	27.613413	4		1.0224949	1.2406948	2	0	0	0
6328	6	7	5	7			11	1	.a	.a	.a	1	.a	.a	0	.a	.a	.a	0	.a	.a	.a	1	.a	.a	.a	1	Women	2	-12565	1	313.03	1.51	313.03	91		34899.309	44572.637	79471.945	43.914001	29.324102	6		1.1389521	1.7391304	2	0	0	0
6329	2	4	1	1				3	1	1874	19-May-03	3	1	1874	0	.a	.a	.a	0	.a	.a	.a	3	1874	19-May-03	1	1	Men	2	-13081	0	312.47	1.38	312.47	93		40246.676	67127.398	107374.08	37.482674	33.556187	2		1.3289037	1.4662757	2	1	1	1
6351	1	0	2	1	1	6	1	0	.a	.a	.a	0	.a	.a	0	.a	.a	.a	0	.a	.a	.a	0	.a	.a	.a	2	Women	2	-13383	5.2631578	435.82999	1.02	435.82999	91	2	43767.117	50940.563	94707.68	46.212849	33.646618	1		0.92549747	1.3236268	1	0	0	0
6354	0	0	0	0	2	0		0	.a	.a	.a	0	.a	.a	0	.a	.a	.a	2	1	23-Jul-07	3394	2	3394	23-Jul-07	1	1	Women	2	-13492	0	318.16	1.48	318.16	96	2	26689.545	42841.359	69530.906	38.385155	26.323923	0		1.545595	2.1857924	0	0	0	0
6373	2		2	3				1	.a	.a	.a	3	1	1383	0	.a	.a	.a	0	.a	.a	.a	3	1383	22-Jan-02	1	2	Women	2	-11995	1	.a	.m	.m	98	3	58892.563	52160.824	111053.39	53.030857	40.571152	2		0.90497738	1.0035123	2	1	0	1
6374	10	8	3	7	20			0	.a	.a	.a	0	.a	.a	0	.a	.a	.a	0	.a	.a	.a	0	.a	.a	.a	2	Men	2	-11967	4	274.5	1.37	274.5	93	2	19983.031	56226.141	76209.172	26.221292	25.849545	10		1.448226	1.9286404	2	0	0	0
6394	3	3	1	3	3	3.3333333	1	0	.a	.a	.a	0	.a	.a	0	.a	.a	.a	0	.a	.a	.a	0	.a	.a	.a	1	Men	2	-13901	1	269.97	1.7	269.97	82	1	36588.063	70421.688	107009.75	34.191334	35.678612	3		0.90744102	1.2746973	2	0	0	0
6412	6	8	6	5	4	6	4	0	.a	.a	.a	0	.a	.a	0	.a	.a	.a	0	.a	.a	.a	0	.a	.a	.a	1	Men	2	-14409	3	441.04001	1.2	441.04001	95	1	26346.563	64368.102	90714.664	29.043335	24.629177	6		0.96946198	1.3280213	2	0	0	0
6413	0	4	3	2				1	.a	.a	.a	1	.a	.a	0	.a	.a	.a	0	.a	.a	.a	1	.a	.a	.a	1	Men	2	-12526	0	290.56	1.34	290.56	96	1	23160.359	54368.555	77528.914	29.873188	26.006521	0		1.3012362	1.5612803	2	0	0	0
6424	3	6	4	7		5	12	0	.a	.a	.a	0	.a	.a	0	.a	.a	.a	0	.a	.a	.a	0	.a	.a	.a	1	Men	2	-11749	7	283.34	1.61	283.34	86	3	18588.287	55764.383	74352.672	25.00016	28.599936	3		0.92293495	1.2300123	0	1	1	1
6426	3	4	3	4		3	4	0	.a	.a	.a	0	.a	.a	0	.a	.a	.a	2	1	10-Jul-06	3001	2	3001	10-Jul-06	1	1	Women	2	-14056	3	.a	.m	.m	95	4	40468.637	45070.004	85538.641	47.310356	36.907227	3		0.89726335	1.1848341	2	1	1	1
6433	0	1	1	0	5	5	0	0	.a	.a	.a	0	.a	.a	0	.a	.a	.a	0	.a	.a	.a	0	.a	.a	.a	1	Women	2	-13413	6	293.44	1.37	293.44	99	1	25714.846	42426.027	68140.875	37.73777	27.763884	0		1.3764625	1.6038493	2	0	0	0
6441	7	3	6	4.4444447				0	.a	.a	.a	0	.a	.a	0	.a	.a	.a	1	.a	.a	.a	1	.a	.a	.a	2	Women	2	-15425	4	942.09998	0.47	942.09998	71	2	34050.426	47152.117	81202.547	41.932709	30.457657	7		0.39824772	0.46609181	0	1	1	1
6444	4	5	8	2	10	7.7777777		3	1	2242	16-Jun-04	3	1	1452	0	.a	.a	.a	3	1	19-Nov-00	937	3	937	19-Nov-00	1	2	Women	2	-12626	1	285.63	1.53	285.63	84	1	33283.887	51938	85221.891	39.055561	33.852993	4		1.4194465	1.9342359	0	0	0	0
6459	7	1	7	2				0	.a	.a	.a	0	.a	.a	0	.a	.a	.a	0	.a	.a	.a	0	.a	.a	.a	1	Men	2	-13827	7	273.28	1.53	273.28	85	2	12601.412	48659.141	61260.555	20.57019	21.781324	7		1.3504388	1.9361085	0	0	0	0
6460	2	0		0	3			0	.a	.a	.a	0	.a	.a	0	.a	.a	.a	0	.a	.a	.a	0	.a	.a	.a	2	Men	2	-12744	3	306.12	1.34	306.12	97		26267.045	54187.52	80454.57	32.648296	28.111734	2		1.2919897	1.5209125	1	1	1	0
6463	1	0	1	1	0	2		0	.a	.a	.a	0	.a	.a	0	.a	.a	.a	0	.a	.a	.a	0	.a	.a	.a	1	Women	2	-11906	0	312.75	1.3099999	312.75	95		30896.559	46633.84	77530.398	39.850895	27.091722	1		1.1402508	1.3166556	2		1	1
6476	0	0	1	1	1	3	3	0	.a	.a	.a	2	1	1165	0	.a	.a	.a	0	.a	.a	.a	2	1165	9-Jul-01	1	1	Men	2	-13199	16	247.94	2	247.94	94	1	24941.521	56931.598	81873.117	30.463627	26.511805	0		1.4035088	1.9455253	2	1	1	0
6495	0	1	1	1	2	10	4.4444447	0	.a	.a	.a	0	.a	.a	0	.a	.a	.a	1	.a	.a	.a	1	.a	.a	.a	2	Men	2	-11539	2	297.87	1.52	297.87	88	1	10577.509	54408.703	64986.211	16.276545	20.434647	0		1.172333	1.9323672	1	0	0	0
6496	1	1	0	0	4	1	1	0	.a	.a	.a	0	.a	.a	0	.a	.a	.a	1	.a	.a	.a	1	.a	.a	.a	1	Women	2	-12116	1	249.75	1.58	249.75	98	1	32397.24	43083.543	75480.781	42.921177	28.209366	1		1.2828736	2.0768433	0	0	0	0
6506	1	1	4	4	2	0	0	1	.a	.a	.a	3	1	1218	0	.a	.a	.a	0	.a	.a	.a	3	1218	7-Sep-01	1	1	Men	2	-14243	1	338.63	1.41	338.63	95	1	20500.486	56681.984	77182.477	26.561066	27.11574	1		1.1344299	1.4114326	0	0	0	0
6519	2	2	4	3	5	2	3	0	.a	.a	.a	0	.a	.a	0	.a	.a	.a	0	.a	.a	.a	0	.a	.a	.a	1	Women	2	-12518	2	298.03	1.52	298.03	100		24202.189	38946.926	63149.117	38.325462	26.389177	2		1.4316392	1.8450185	2	0	0	0
6535	1	0	2					2	1	2514	31-Mar-05	2	1	2514	2	1	2607	2-Jul-05	1	.a	.a	.a	3	2514	31-Mar-05	1	2	Men	2	-11582	6	.m	0.99000001	.m	95	1	16096.446	58224.496	74320.945	21.658024	24.329779	1		1.0341262	1.1448197	2	0	0	0
6540	2	3	3	4				0	.a	.a	.a	0	.a	.a	0	.a	.a	.a	0	.a	.a	.a	0	.a	.a	.a	1	Women	2	-13019	8	.m	0.81999999	.m	92		42626.793	53107.004	95733.797	44.526379	36.854813	2		0.78709167	1.0162601	2	0	0	0
6544	1	1	5	3	4		5	0	.a	.a	.a	0	.a	.a	0	.a	.a	.a	0	.a	.a	.a	0	.a	.a	.a	1	Women	2	-11857	9	372.12	1.22	372.12	92		53247.457	66278.836	119526.3	44.54874	41.787262	1		1.0438414	1.4164306	0	0	0	0
6547	2	2	1	0	2	2	2	0	.a	.a	.a	0	.a	.a	0	.a	.a	.a	0	.a	.a	.a	0	.a	.a	.a	2	Men	2	-11586	1	255.78	1.86	255.78	93	1	25612.461	69408.078	95020.539	26.954657	29.801155	2		1.5278839	2.259887	1	0	0	0
6573	7	6	8	7	9	3		0	.a	.a	.a	0	.a	.a	0	.a	.a	.a	0	.a	.a	.a	0	.a	.a	.a	1	Men	2	-12794	4	.a	.m	.m	85	1	30801.057	65893.594	96694.656	31.853941	34.988792	7		1.1037527	1.7482518	2	1	1	1
6583	4	0						1	.a	.a	.a	3	1	625	0	.a	.a	.a	1	.a	.a	.a	3	625	5-Feb-00	1	2	Men	2	-14828	0	.a	.m	.m	77						24.322828	4		0.91449475	1.0449321	0	0	0	0
6584	0	7	3	1	2	1	3	0	.a	.a	.a	0	.a	.a	0	.a	.a	.a	0	.a	.a	.a	0	.a	.a	.a	1	Women	2	-13069	4	.a	1.51	.m	96		18411.043	32984.633	51395.676	35.822166	21.388966	0		1.6038493	1.7921147	0	0	0	0
6590	8	5	15	6		11	4	1	.a	.a	.a	3	1	906	0	.a	.a	.a	0	.a	.a	.a	3	906	13-Nov-00	1	1	Women	2	-12392	7	301.47	1.48	301.47	89	1	41275.453	48203.273	89478.727	46.128788	42.14035	8		1.0683761	1.3708019	2	1	1	1
6596	1	1	0	4	3	3	0	2	2	4104	20-Aug-09	2	2	4104	2	2	4105	21-Aug-09	0	.a	.a	.a	2	4104	20-Aug-09	2	1	Men	2	-12830	4	287.53	1.5	287.53	98	2					26.186468	1		1.3166556	1.7683465	2	0	0	0
6600	3	8	3	8	6	4		2	1	2084	9-Feb-04	2	1	2084	0	.a	.a	.a	2	1	26-Sep-07	3409	2	2084	9-Feb-04	1	1	Women	2	-11817	1	260.13	1.66	260.13	92		22190.645	37712.543	59903.188	37.044178	22.466644	3		1.4880953	1.968504	2	0	0	0
6604	2	3						1	.a	.a	.a	1	.a	.a	0	.a	.a	.a	3	1	26-Oct-01	1248	3	1248	26-Oct-01	1	1	Men	2	-13909	5	292.75	1.38	292.75	96	1	26733.9	.t	.t	.t	30.191921	2		1.305483	1.6792611	2	1	1	1
6605	1	1	2	4	2	4	1	0	.a	.a	.a	0	.a	.a	0	.a	.a	.a	0	.a	.a	.a	0	.a	.a	.a	1	Women	2	-14065	1	.a	1.8200001	.m	94	1	18577.428	36814.766	55392.195	33.537987	21.641764	1		1.5060241	1.7482518	0	1	1	1
6622	9	5	12	11	11	10	14	0	.a	.a	.a	0	.a	.a	0	.a	.a	.a	0	.a	.a	.a	0	.a	.a	.a	1	Women	2	-13645	14	261.42999	1.26	.m	100	2	31995.383	39594.074	71589.453	44.692871	28.208214	9		1.2642225	1.7108639	2	1	0	0
[truncated: 1,870 more columns]
